# Supplementary material for: miR-133b, a particular member of myomiRs, coming into playing its unique pathological role in human cancer
Source: Oncotarget. 2017 Mar 31;8(30):50193–208. doi: 10.18632/oncotarget.16745 (PMC5564843; doi:10.18632/oncotarget.16745)
Supplement: Supplementary file 2 [file oncotarget-08-50193-s002.xlsx]

## Sheet: Sheet1
Stable 1 The target genes of miR-133b. Sheet 1:the target genes which processed from five miRNA prediction software programs (TargetScan, PicTar, PITA, miRanda and RNA22) and supported by CLIP-Seq data,more details can be found in starBase v2.0. Sheet 2 and Sheet 3 provided the experimentally validated target genes from the DIANA-TarBase v7.0 and miRTarBase 6.0. Sheet 4 provided the intersection …
starBase v2.0
name	geneName	targetScanSites	picTarSites	RNA22Sites	PITASites	miRandaSites	CancerNum
hsa-miR-133b	EZH2	0[0,0]	0[0,0]	0[0,0]	0[0,0]	1[1,8]	12
hsa-miR-133b	E2F7	1[13,983]	0[0,0]	0[0,0]	0[0,0]	1[13,983]	11
hsa-miR-133b	MELK	0[0,0]	0[0,0]	0[0,0]	0[0,0]	1[2,19]	11
hsa-miR-133b	KNTC1	0[0,0]	0[0,0]	0[0,0]	0[0,0]	1[2,25]	11
hsa-miR-133b	CDCA8	1[2,461]	0[0,0]	0[0,0]	0[0,0]	0[0,0]	11
hsa-miR-133b	SMC4	0[0,0]	0[0,0]	0[0,0]	0[0,0]	1[1,13]	10
hsa-miR-133b	SLBP	0[0,0]	0[0,0]	0[0,0]	0[0,0]	1[2,31]	10
hsa-miR-133b	GIGYF1	1[4,305]	3[7,817]	0[0,0]	0[0,0]	0[0,0]	10
hsa-miR-133b	COX6A1	0[0,0]	0[0,0]	0[0,0]	0[0,0]	1[11,876]	10
hsa-miR-133b	PPIB	0[0,0]	0[0,0]	0[0,0]	0[0,0]	1[10,241]	10
hsa-miR-133b	C20orf20	1[3,118]	1[3,118]	0[0,0]	0[0,0]	0[0,0]	10
hsa-miR-133b	ARPC1A	0[0,0]	1[3,20]	0[0,0]	0[0,0]	2[5,40]	10
hsa-miR-133b	CCNB1	0[0,0]	0[0,0]	0[0,0]	0[0,0]	1[1,6]	9
hsa-miR-133b	QPCTL	0[0,0]	0[0,0]	0[0,0]	0[0,0]	1[1,157]	9
hsa-miR-133b	RFT1	0[0,0]	3[3,18]	0[0,0]	0[0,0]	0[0,0]	9
hsa-miR-133b	MKI67	0[0,0]	0[0,0]	0[0,0]	0[0,0]	1[1,187]	9
hsa-miR-133b	YIF1B	0[0,0]	0[0,0]	1[1,5]	0[0,0]	0[0,0]	9
hsa-miR-133b	COX7A2	0[0,0]	0[0,0]	0[0,0]	0[0,0]	1[4,67]	9
hsa-miR-133b	RRP1	0[0,0]	0[0,0]	1[3,15]	0[0,0]	0[0,0]	9
hsa-miR-133b	SOLH	1[6,59]	1[6,59]	0[0,0]	1[6,59]	1[6,59]	9
hsa-miR-133b	SLC25A39	1[4,172]	1[3,23]	0[0,0]	0[0,0]	0[0,0]	9
hsa-miR-133b	CENPF	0[0,0]	0[0,0]	0[0,0]	0[0,0]	1[1,5]	9
hsa-miR-133b	SEC61B	1[2,292]	1[2,292]	0[0,0]	1[2,292]	1[2,292]	9
hsa-miR-133b	MARCH9	0[0,0]	0[0,0]	0[0,0]	1[2,7]	1[2,7]	9
hsa-miR-133b	AK2	0[0,0]	1[1,4]	0[0,0]	0[0,0]	0[0,0]	8
hsa-miR-133b	TOMM22	0[0,0]	0[0,0]	1[1,1]	0[0,0]	0[0,0]	8
hsa-miR-133b	TFG	0[0,0]	0[0,0]	0[0,0]	0[0,0]	1[2,86]	8
hsa-miR-133b	TIMM8A	0[0,0]	0[0,0]	0[0,0]	0[0,0]	1[5,31]	8
hsa-miR-133b	C20orf72	0[0,0]	0[0,0]	0[0,0]	0[0,0]	2[1,12]	8
hsa-miR-133b	PDIA3	0[0,0]	0[0,0]	0[0,0]	0[0,0]	1[3,96]	8
hsa-miR-133b	NUP43	0[0,0]	0[0,0]	0[0,0]	0[0,0]	1[4,2034]	8
hsa-miR-133b	THUMPD3	1[3,40]	0[0,0]	0[0,0]	0[0,0]	0[0,0]	8
hsa-miR-133b	RALY	0[0,0]	0[0,0]	1[3,42]	0[0,0]	0[0,0]	8
hsa-miR-133b	SF3B4	1[3,34]	1[3,34]	0[0,0]	1[3,34]	1[4,40]	8
hsa-miR-133b	UBE2Q1	1[1,7]	1[1,7]	0[0,0]	1[1,7]	1[1,7]	8
hsa-miR-133b	BRIX1	0[0,0]	0[0,0]	0[0,0]	0[0,0]	1[3,128]	8
hsa-miR-133b	GSS	0[0,0]	0[0,0]	0[0,0]	0[0,0]	1[1,8]	8
hsa-miR-133b	UCK2	0[0,0]	1[5,45]	0[0,0]	0[0,0]	0[0,0]	8
hsa-miR-133b	MRRF	0[0,0]	1[2,21]	0[0,0]	0[0,0]	0[0,0]	8
hsa-miR-133b	DOLPP1	0[0,0]	0[0,0]	0[0,0]	0[0,0]	1[1,10]	8
hsa-miR-133b	OXNAD1	0[0,0]	0[0,0]	0[0,0]	0[0,0]	1[1,2]	8
hsa-miR-133b	NCLN	0[0,0]	0[0,0]	1[2,0]	0[0,0]	0[0,0]	8
hsa-miR-133b	DNA2	0[0,0]	0[0,0]	1[1,26]	0[0,0]	0[0,0]	8
hsa-miR-133b	CCDC18	0[0,0]	0[0,0]	1[1,5]	0[0,0]	0[0,0]	8
hsa-miR-133b	SUMO2	0[0,0]	0[0,0]	0[0,0]	0[0,0]	1[1,8]	7
hsa-miR-133b	TET3	1[4,115]	2[7,2334]	0[0,0]	0[0,0]	0[0,0]	7
hsa-miR-133b	TNPO2	0[0,0]	0[0,0]	0[0,0]	0[0,0]	1[4,0]	7
hsa-miR-133b	SRPK1	1[2,0]	0[0,0]	0[0,0]	0[0,0]	1[3,19]	7
hsa-miR-133b	ZNF207	0[0,0]	0[0,0]	0[0,0]	0[0,0]	1[2,75]	7
hsa-miR-133b	XPO1	1[1,2]	1[1,2]	0[0,0]	0[0,0]	1[1,2]	7
hsa-miR-133b	C1orf63	0[0,0]	0[0,0]	0[0,0]	1[3,51]	1[3,51]	7
hsa-miR-133b	NAA40	0[0,0]	0[0,0]	0[0,0]	0[0,0]	2[2,16]	7
hsa-miR-133b	C17orf42	0[0,0]	0[0,0]	0[0,0]	0[0,0]	1[2,353]	7
hsa-miR-133b	PGK1	0[0,0]	0[0,0]	0[0,0]	0[0,0]	1[3,67]	7
hsa-miR-133b	SDC1	0[0,0]	0[0,0]	0[0,0]	0[0,0]	1[5,299]	7
hsa-miR-133b	PSMD4	0[0,0]	0[0,0]	1[3,292]	0[0,0]	0[0,0]	7
hsa-miR-133b	CENPP	0[0,0]	0[0,0]	1[3,264]	0[0,0]	0[0,0]	7
hsa-miR-133b	PTMA	0[0,0]	1[5,34]	0[0,0]	0[0,0]	0[0,0]	7
hsa-miR-133b	TTYH3	1[2,0]	1[2,0]	0[0,0]	0[0,0]	0[0,0]	7
hsa-miR-133b	SFRS1	0[0,0]	0[0,0]	1[7,51]	0[0,0]	0[0,0]	7
hsa-miR-133b	SETD8	0[0,0]	0[0,0]	1[5,41]	0[0,0]	0[0,0]	7
hsa-miR-133b	TPD52	1[7,575]	1[6,487]	0[0,0]	0[0,0]	0[0,0]	7
hsa-miR-133b	SYAP1	1[7,124]	1[7,124]	0[0,0]	0[0,0]	1[7,124]	7
hsa-miR-133b	PTBP1	2[6,351]	5[10,354]	0[0,0]	1[1,131]	2[7,429]	7
hsa-miR-133b	LRRC1	0[0,0]	0[0,0]	1[1,5]	0[0,0]	0[0,0]	7
hsa-miR-133b	C17orf96	0[0,0]	0[0,0]	0[0,0]	0[0,0]	1[1,18]	7
hsa-miR-133b	STC2	0[0,0]	0[0,0]	0[0,0]	0[0,0]	1[1,2]	7
hsa-miR-133b	FOXK2	1[4,64]	0[0,0]	0[0,0]	0[0,0]	1[5,70]	7
hsa-miR-133b	SEPHS2	1[1,21]	1[1,21]	0[0,0]	1[1,21]	1[1,21]	7
hsa-miR-133b	SLC12A9	1[1,1]	0[0,0]	0[0,0]	0[0,0]	1[2,3]	7
hsa-miR-133b	CDCP1	0[0,0]	0[0,0]	1[2,42]	0[0,0]	0[0,0]	7
hsa-miR-133b	C8orf59	0[0,0]	0[0,0]	0[0,0]	0[0,0]	1[7,106]	7
hsa-miR-133b	ORMDL1	0[0,0]	0[0,0]	0[0,0]	0[0,0]	1[3,139]	7
hsa-miR-133b	INTS8	0[0,0]	0[0,0]	0[0,0]	0[0,0]	1[1,7]	7
hsa-miR-133b	ZNF217	1[7,335]	1[7,335]	0[0,0]	0[0,0]	1[7,335]	7
hsa-miR-133b	WIPI2	0[0,0]	1[3,11]	0[0,0]	0[0,0]	0[0,0]	7
hsa-miR-133b	ARHGAP39	0[0,0]	1[1,2]	0[0,0]	0[0,0]	0[0,0]	7
hsa-miR-133b	MED8	0[0,0]	0[0,0]	0[0,0]	1[1,15]	1[1,15]	7
hsa-miR-133b	GLRX3	0[0,0]	0[0,0]	0[0,0]	0[0,0]	1[3,61]	7
hsa-miR-133b	C17orf58	0[0,0]	0[0,0]	0[0,0]	0[0,0]	1[2,215]	7
hsa-miR-133b	ILF2	0[0,0]	0[0,0]	0[0,0]	0[0,0]	1[1,1]	7
hsa-miR-133b	NME4	0[0,0]	0[0,0]	0[0,0]	0[0,0]	2[13,1054]	6
hsa-miR-133b	EIF4A1	1[5,18]	2[8,28]	0[0,0]	1[5,18]	2[9,34]	6
hsa-miR-133b	SFPQ	0[0,0]	0[0,0]	0[0,0]	0[0,0]	1[2,206]	6
hsa-miR-133b	TRIM65	0[0,0]	0[0,0]	1[5,3]	0[0,0]	0[0,0]	6
hsa-miR-133b	GOT1	0[0,0]	0[0,0]	0[0,0]	0[0,0]	1[1,6]	6
hsa-miR-133b	EFNA4	0[0,0]	1[2,41]	0[0,0]	0[0,0]	1[2,41]	6
hsa-miR-133b	SSR2	0[0,0]	0[0,0]	1[2,58]	0[0,0]	0[0,0]	6
hsa-miR-133b	NOP56	0[0,0]	0[0,0]	0[0,0]	0[0,0]	1[2,0]	6
hsa-miR-133b	POP4	0[0,0]	0[0,0]	0[0,0]	0[0,0]	1[1,8]	6
hsa-miR-133b	SQRDL	0[0,0]	0[0,0]	1[1,8]	0[0,0]	0[0,0]	6
hsa-miR-133b	TAGLN2	2[8,91]	2[8,91]	0[0,0]	1[5,75]	2[14,303]	6
hsa-miR-133b	TBL1XR1	0[0,0]	4[14,245]	0[0,0]	0[0,0]	1[1,19]	6
hsa-miR-133b	CREBZF	0[0,0]	3[6,14]	0[0,0]	0[0,0]	0[0,0]	6
hsa-miR-133b	SYNGR2	0[0,0]	0[0,0]	1[6,156]	0[0,0]	0[0,0]	6
hsa-miR-133b	GDI1	1[6,108]	0[0,0]	0[0,0]	0[0,0]	0[0,0]	6
hsa-miR-133b	COX7C	0[0,0]	0[0,0]	1[4,741]	0[0,0]	0[0,0]	6
hsa-miR-133b	FRMD8	0[0,0]	0[0,0]	0[0,0]	0[0,0]	1[1,27]	6
hsa-miR-133b	ERI2	0[0,0]	0[0,0]	0[0,0]	0[0,0]	1[1,8]	6
hsa-miR-133b	PPIL2	0[0,0]	0[0,0]	0[0,0]	0[0,0]	1[1,2]	6
hsa-miR-133b	FBXL19	1[3,37]	4[8,81]	0[0,0]	1[3,37]	0[0,0]	6
hsa-miR-133b	TIMM17A	1[1,12]	2[1,30]	0[0,0]	1[1,12]	1[2,14]	6
hsa-miR-133b	PAAF1	0[0,0]	0[0,0]	0[0,0]	0[0,0]	1[1,8]	6
hsa-miR-133b	RAB34	1[8,310]	1[8,310]	0[0,0]	0[0,0]	0[0,0]	6
hsa-miR-133b	PGAM1	0[0,0]	0[0,0]	1[6,64]	0[0,0]	0[0,0]	6
hsa-miR-133b	PLEKHA8	1[6,572]	0[0,0]	0[0,0]	0[0,0]	0[0,0]	6
hsa-miR-133b	MBOAT1	0[0,0]	0[0,0]	1[1,23]	0[0,0]	0[0,0]	6
hsa-miR-133b	DCAF13	0[0,0]	0[0,0]	0[0,0]	0[0,0]	1[4,46]	6
hsa-miR-133b	MYB	0[0,0]	0[0,0]	0[0,0]	0[0,0]	1[1,6]	6
hsa-miR-133b	SLMO2	0[0,0]	1[3,23]	0[0,0]	0[0,0]	0[0,0]	6
hsa-miR-133b	FLVCR1	1[3,446]	2[6,451]	0[0,0]	0[0,0]	1[3,446]	6
hsa-miR-133b	TEX19	0[0,0]	0[0,0]	0[0,0]	0[0,0]	1[1,1]	6
hsa-miR-133b	ZNF48	1[1,2]	0[0,0]	0[0,0]	0[0,0]	0[0,0]	6
hsa-miR-133b	SLC25A17	0[0,0]	0[0,0]	1[3,138]	0[0,0]	0[0,0]	6
hsa-miR-133b	AP1AR	1[2,51]	0[0,0]	0[0,0]	0[0,0]	1[2,51]	6
hsa-miR-133b	OSTC	0[0,0]	0[0,0]	1[1,10]	0[0,0]	0[0,0]	6
hsa-miR-133b	MAEA	0[0,0]	1[1,26]	0[0,0]	0[0,0]	1[2,30]	6
hsa-miR-133b	ACAD9	0[0,0]	0[0,0]	0[0,0]	0[0,0]	1[2,65]	5
hsa-miR-133b	PCGF2	1[2,29]	1[2,29]	0[0,0]	1[2,29]	1[4,44]	5
hsa-miR-133b	POU4F1	1[3,17]	2[3,17]	0[0,0]	1[3,17]	1[4,23]	5
hsa-miR-133b	HOXB7	0[0,0]	0[0,0]	1[5,28]	0[0,0]	0[0,0]	5
hsa-miR-133b	ARPC5	1[4,487]	3[9,792]	0[0,0]	0[0,0]	1[8,267]	5
hsa-miR-133b	PATZ1	0[0,0]	0[0,0]	0[0,0]	0[0,0]	1[1,20]	5
hsa-miR-133b	IDH1	1[1,178]	2[3,374]	0[0,0]	0[0,0]	1[4,215]	5
hsa-miR-133b	SLC27A4	1[1,123]	2[2,166]	0[0,0]	0[0,0]	0[0,0]	5
hsa-miR-133b	FBXL20	0[0,0]	0[0,0]	0[0,0]	0[0,0]	1[1,259]	5
hsa-miR-133b	CDK5R1	1[3,110]	1[3,110]	0[0,0]	0[0,0]	0[0,0]	5
hsa-miR-133b	U2AF1	0[0,0]	0[0,0]	0[0,0]	0[0,0]	1[3,6]	5
hsa-miR-133b	NAA15	0[0,0]	0[0,0]	0[0,0]	0[0,0]	1[3,37]	5
hsa-miR-133b	CUL4B	1[1,30]	2[4,70]	0[0,0]	0[0,0]	1[1,30]	5
hsa-miR-133b	ACAT2	1[2,56]	0[0,0]	0[0,0]	0[0,0]	1[2,77]	5
hsa-miR-133b	DDB2	0[0,0]	0[0,0]	1[1,8]	0[0,0]	0[0,0]	5
hsa-miR-133b	CXCR4	0[0,0]	0[0,0]	0[0,0]	0[0,0]	1[6,768]	5
hsa-miR-133b	DCLRE1A	0[0,0]	0[0,0]	0[0,0]	0[0,0]	1[1,23]	5
hsa-miR-133b	ZDHHC9	0[0,0]	1[1,6]	0[0,0]	0[0,0]	0[0,0]	5
hsa-miR-133b	AP1B1	1[1,11]	0[0,0]	0[0,0]	0[0,0]	1[1,11]	5
hsa-miR-133b	C3orf21	0[0,0]	0[0,0]	0[0,0]	0[0,0]	1[2,37]	5
hsa-miR-133b	MTMR4	1[6,111]	2[6,523]	1[2,0]	1[6,111]	1[6,111]	5
hsa-miR-133b	SQLE	0[0,0]	1[1,3]	0[0,0]	1[1,3]	1[2,42]	5
hsa-miR-133b	PIGA	0[0,0]	0[0,0]	0[0,0]	0[0,0]	1[1,1]	5
hsa-miR-133b	HYOU1	1[3,1535]	1[3,1535]	0[0,0]	0[0,0]	0[0,0]	5
hsa-miR-133b	SLC25A38	0[0,0]	0[0,0]	0[0,0]	0[0,0]	1[1,6]	5
hsa-miR-133b	ZNF263	0[0,0]	1[1,42]	0[0,0]	0[0,0]	0[0,0]	5
hsa-miR-133b	FAM193B	0[0,0]	0[0,0]	0[0,0]	0[0,0]	1[2,168]	5
hsa-miR-133b	PERP	0[0,0]	1[3,124]	0[0,0]	0[0,0]	0[0,0]	5
hsa-miR-133b	SMARCD1	1[9,130]	2[10,121]	0[0,0]	1[8,121]	1[9,130]	5
hsa-miR-133b	FAM71D	0[0,0]	0[0,0]	0[0,0]	0[0,0]	1[4,35]	5
hsa-miR-133b	RNF44	0[0,0]	0[0,0]	0[0,0]	0[0,0]	1[6,181]	5
hsa-miR-133b	YRDC	0[0,0]	1[10,88]	0[0,0]	0[0,0]	0[0,0]	5
hsa-miR-133b	ZNF385A	1[2,19]	1[2,19]	0[0,0]	0[0,0]	0[0,0]	5
hsa-miR-133b	LASS2	0[0,0]	0[0,0]	1[1,34]	1[3,3]	2[15,372]	5
hsa-miR-133b	USP3	0[0,0]	0[0,0]	0[0,0]	0[0,0]	1[1,9]	5
hsa-miR-133b	GSTP1	0[0,0]	0[0,0]	0[0,0]	0[0,0]	1[3,62]	5
hsa-miR-133b	PABPC1	0[0,0]	0[0,0]	0[0,0]	0[0,0]	1[4,480]	5
hsa-miR-133b	DBNL	1[1,2]	1[1,2]	0[0,0]	0[0,0]	0[0,0]	5
hsa-miR-133b	FJX1	0[0,0]	2[4,124]	0[0,0]	0[0,0]	1[4,142]	5
hsa-miR-133b	NUP205	0[0,0]	0[0,0]	0[0,0]	0[0,0]	1[3,15]	5
hsa-miR-133b	MRPL35	0[0,0]	0[0,0]	0[0,0]	0[0,0]	1[1,7]	5
hsa-miR-133b	LYSMD2	0[0,0]	0[0,0]	0[0,0]	0[0,0]	1[2,52]	5
hsa-miR-133b	KIAA1522	1[3,39]	1[3,39]	0[0,0]	0[0,0]	0[0,0]	5
hsa-miR-133b	NUBP1	0[0,0]	0[0,0]	0[0,0]	0[0,0]	1[4,42]	5
hsa-miR-133b	XYLT2	0[0,0]	0[0,0]	0[0,0]	0[0,0]	1[1,1]	5
hsa-miR-133b	SMC2	0[0,0]	0[0,0]	0[0,0]	0[0,0]	1[1,8]	5
hsa-miR-133b	PTPMT1	0[0,0]	0[0,0]	0[0,0]	0[0,0]	1[2,66]	5
hsa-miR-133b	LEPROTL1	1[6,215]	2[10,340]	0[0,0]	0[0,0]	0[0,0]	5
hsa-miR-133b	CIAO1	0[0,0]	0[0,0]	1[4,519]	0[0,0]	0[0,0]	5
hsa-miR-133b	RCE1	1[1,2]	1[1,2]	1[2,7]	1[1,2]	1[2,7]	5
hsa-miR-133b	SHISA5	0[0,0]	1[1,17]	0[0,0]	0[0,0]	0[0,0]	4
hsa-miR-133b	CLTA	1[5,151]	2[5,247]	1[5,151]	1[5,151]	1[5,151]	4
hsa-miR-133b	RHEB	0[0,0]	0[0,0]	0[0,0]	0[0,0]	1[4,245]	4
hsa-miR-133b	GPD2	0[0,0]	0[0,0]	0[0,0]	0[0,0]	1[1,7]	4
hsa-miR-133b	DOT1L	1[1,45]	0[0,0]	0[0,0]	1[1,45]	0[0,0]	4
hsa-miR-133b	BTF3L4	0[0,0]	0[0,0]	0[0,0]	0[0,0]	1[1,50]	4
hsa-miR-133b	TLE1	0[0,0]	0[0,0]	0[0,0]	0[0,0]	1[1,8]	4
hsa-miR-133b	HIC2	0[0,0]	3[6,14]	0[0,0]	0[0,0]	0[0,0]	4
hsa-miR-133b	P4HA3	0[0,0]	0[0,0]	0[0,0]	0[0,0]	1[1,8]	4
hsa-miR-133b	HOXD3	0[0,0]	0[0,0]	0[0,0]	1[1,1]	1[1,1]	4
hsa-miR-133b	LMBR1L	0[0,0]	0[0,0]	1[9,19]	0[0,0]	0[0,0]	4
hsa-miR-133b	PIGO	0[0,0]	0[0,0]	0[0,0]	0[0,0]	1[1,1]	4
hsa-miR-133b	CKAP4	1[7,63]	1[7,63]	0[0,0]	0[0,0]	1[8,347]	4
hsa-miR-133b	ZNF280C	1[5,20]	0[0,0]	0[0,0]	0[0,0]	1[6,26]	4
hsa-miR-133b	YES1	0[0,0]	1[3,25]	0[0,0]	0[0,0]	1[2,24]	4
hsa-miR-133b	ATP2A2	1[5,523]	1[4,522]	0[0,0]	0[0,0]	0[0,0]	4
hsa-miR-133b	ZNF131	1[5,103]	1[5,103]	0[0,0]	1[5,103]	1[5,103]	4
hsa-miR-133b	PDE7A	1[1,222]	1[1,222]	0[0,0]	0[0,0]	1[1,222]	4
hsa-miR-133b	FN3K	0[0,0]	0[0,0]	0[0,0]	0[0,0]	1[1,14]	4
hsa-miR-133b	B4GALT2	0[0,0]	1[3,86]	0[0,0]	0[0,0]	0[0,0]	4
hsa-miR-133b	IAH1	0[0,0]	0[0,0]	0[0,0]	0[0,0]	1[1,8]	4
hsa-miR-133b	LZTS2	0[0,0]	1[1,94]	0[0,0]	0[0,0]	0[0,0]	4
hsa-miR-133b	SMC6	0[0,0]	0[0,0]	0[0,0]	0[0,0]	1[2,232]	4
hsa-miR-133b	COL5A3	0[0,0]	1[1,37]	0[0,0]	0[0,0]	0[0,0]	4
hsa-miR-133b	PDXP	0[0,0]	0[0,0]	0[0,0]	0[0,0]	2[2,252]	4
hsa-miR-133b	SOX11	0[0,0]	0[0,0]	1[2,0]	0[0,0]	0[0,0]	4
hsa-miR-133b	TTPAL	1[1,3]	4[10,567]	0[0,0]	0[0,0]	0[0,0]	4
hsa-miR-133b	GNAI3	0[0,0]	0[0,0]	0[0,0]	0[0,0]	1[2,17]	4
hsa-miR-133b	SOX4	1[11,610]	2[12,1182]	0[0,0]	1[11,610]	1[11,610]	4
hsa-miR-133b	PI4K2B	0[0,0]	0[0,0]	0[0,0]	0[0,0]	1[1,10]	4
hsa-miR-133b	SFXN5	1[1,17]	0[0,0]	1[1,8]	1[6,211]	1[12,285]	4
hsa-miR-133b	FOXQ1	0[0,0]	0[0,0]	0[0,0]	0[0,0]	1[1,33]	4
hsa-miR-133b	NCOA6	0[0,0]	0[0,0]	1[3,555]	0[0,0]	1[3,555]	4
hsa-miR-133b	C11orf75	0[0,0]	0[0,0]	0[0,0]	0[0,0]	1[2,19]	4
hsa-miR-133b	PCTP	0[0,0]	0[0,0]	0[0,0]	0[0,0]	1[1,429]	4
hsa-miR-133b	VDAC3	0[0,0]	0[0,0]	0[0,0]	0[0,0]	1[2,228]	4
hsa-miR-133b	NUP160	1[2,29]	1[2,29]	0[0,0]	1[2,29]	1[2,29]	4
hsa-miR-133b	ELOVL4	0[0,0]	0[0,0]	0[0,0]	0[0,0]	1[1,19]	4
hsa-miR-133b	PSD3	0[0,0]	1[3,54]	0[0,0]	0[0,0]	0[0,0]	4
hsa-miR-133b	DLG5	0[0,0]	0[0,0]	1[1,13]	0[0,0]	0[0,0]	4
hsa-miR-133b	ZNF12	0[0,0]	0[0,0]	0[0,0]	0[0,0]	1[1,4]	4
hsa-miR-133b	PPP1R9B	1[4,8]	3[9,75]	0[0,0]	1[4,8]	1[4,8]	4
hsa-miR-133b	MRS2	0[0,0]	0[0,0]	1[1,350]	0[0,0]	0[0,0]	4
hsa-miR-133b	PHF19	0[0,0]	0[0,0]	0[0,0]	0[0,0]	1[2,16]	4
hsa-miR-133b	GCLC	1[1,47]	0[0,0]	0[0,0]	0[0,0]	0[0,0]	4
hsa-miR-133b	NMT1	1[4,0]	1[4,0]	0[0,0]	0[0,0]	0[0,0]	4
hsa-miR-133b	MAP3K11	0[0,0]	2[3,30]	0[0,0]	0[0,0]	0[0,0]	4
hsa-miR-133b	CAMKK2	0[0,0]	0[0,0]	0[0,0]	0[0,0]	1[3,12]	4
hsa-miR-133b	SENP1	1[2,54]	3[4,64]	0[0,0]	0[0,0]	0[0,0]	4
hsa-miR-133b	ZCCHC3	0[0,0]	0[0,0]	1[2,0]	0[0,0]	2[3,3]	4
hsa-miR-133b	LDLRAP1	2[2,4]	2[2,4]	0[0,0]	0[0,0]	1[1,3]	4
hsa-miR-133b	HECTD3	0[0,0]	0[0,0]	1[4,31]	0[0,0]	0[0,0]	4
hsa-miR-133b	GLOD4	0[0,0]	0[0,0]	0[0,0]	0[0,0]	1[1,61]	4
hsa-miR-133b	FAIM	0[0,0]	0[0,0]	0[0,0]	0[0,0]	1[2,208]	4
hsa-miR-133b	RAB9A	0[0,0]	0[0,0]	0[0,0]	0[0,0]	1[2,137]	4
hsa-miR-133b	SLC33A1	1[1,8]	2[2,28]	0[0,0]	0[0,0]	1[2,14]	4
hsa-miR-133b	TNFRSF10B	1[5,170]	4[10,572]	0[0,0]	0[0,0]	2[9,2128]	4
hsa-miR-133b	HCFC1	0[0,0]	0[0,0]	1[1,31]	0[0,0]	0[0,0]	4
hsa-miR-133b	SLC25A36	1[1,119]	2[2,251]	0[0,0]	0[0,0]	0[0,0]	4
hsa-miR-133b	TP53INP1	0[0,0]	0[0,0]	1[1,1]	0[0,0]	0[0,0]	4
hsa-miR-133b	PSMD10	0[0,0]	0[0,0]	0[0,0]	0[0,0]	1[2,9]	4
hsa-miR-133b	DEM1	0[0,0]	0[0,0]	0[0,0]	0[0,0]	1[1,6]	4
hsa-miR-133b	FTL	1[10,1342]	1[9,1283]	0[0,0]	1[10,1342]	1[16,1526]	4
hsa-miR-133b	ADSS	0[0,0]	0[0,0]	0[0,0]	0[0,0]	1[2,27]	4
hsa-miR-133b	OS9	0[0,0]	0[0,0]	0[0,0]	0[0,0]	2[3,460]	4
hsa-miR-133b	CCT2	0[0,0]	0[0,0]	0[0,0]	0[0,0]	1[2,9]	4
hsa-miR-133b	MAP2K7	0[0,0]	0[0,0]	0[0,0]	0[0,0]	1[4,42]	4
hsa-miR-133b	C11orf24	1[12,152]	1[12,152]	0[0,0]	0[0,0]	0[0,0]	4
hsa-miR-133b	HSPBAP1	0[0,0]	0[0,0]	0[0,0]	0[0,0]	1[1,12]	4
hsa-miR-133b	LIN28B	0[0,0]	1[5,112]	0[0,0]	0[0,0]	0[0,0]	4
hsa-miR-133b	EGFR	1[2,44]	0[0,0]	0[0,0]	0[0,0]	1[1,430]	3
hsa-miR-133b	PHF20L1	0[0,0]	0[0,0]	0[0,0]	0[0,0]	1[1,1]	3
hsa-miR-133b	POLL	0[0,0]	0[0,0]	0[0,0]	0[0,0]	1[1,2928]	3
hsa-miR-133b	DNAJB1	1[3,78]	3[4,22]	0[0,0]	0[0,0]	2[5,338]	3
hsa-miR-133b	ATP13A3	0[0,0]	0[0,0]	0[0,0]	0[0,0]	1[11,446]	3
hsa-miR-133b	FURIN	1[1,4]	0[0,0]	0[0,0]	0[0,0]	0[0,0]	3
hsa-miR-133b	H2AFY2	0[0,0]	0[0,0]	0[0,0]	0[0,0]	1[1,2]	3
hsa-miR-133b	C9orf30	0[0,0]	0[0,0]	0[0,0]	0[0,0]	1[1,1]	3
hsa-miR-133b	CMTM6	0[0,0]	1[4,444]	0[0,0]	0[0,0]	0[0,0]	3
hsa-miR-133b	VKORC1	1[3,154]	1[3,154]	0[0,0]	0[0,0]	1[5,181]	3
hsa-miR-133b	NGDN	0[0,0]	0[0,0]	0[0,0]	0[0,0]	1[2,24]	3
hsa-miR-133b	AFTPH	1[7,172]	1[7,172]	0[0,0]	0[0,0]	1[7,172]	3
hsa-miR-133b	AP2M1	1[3,13]	2[5,39]	0[0,0]	0[0,0]	0[0,0]	3
hsa-miR-133b	SGSH	0[0,0]	0[0,0]	0[0,0]	0[0,0]	1[1,2]	3
hsa-miR-133b	ROD1	1[4,24]	0[0,0]	1[1,103]	0[0,0]	0[0,0]	3
hsa-miR-133b	ARHGAP17	0[0,0]	0[0,0]	1[3,325]	0[0,0]	1[3,325]	3
hsa-miR-133b	SF3B1	0[0,0]	0[0,0]	0[0,0]	0[0,0]	1[2,468]	3
hsa-miR-133b	BCAS2	0[0,0]	0[0,0]	0[0,0]	0[0,0]	1[4,20]	3
hsa-miR-133b	BRWD3	0[0,0]	0[0,0]	1[2,719]	0[0,0]	0[0,0]	3
hsa-miR-133b	ISY1	0[0,0]	0[0,0]	0[0,0]	0[0,0]	1[1,2]	3
hsa-miR-133b	PIN1	0[0,0]	0[0,0]	1[3,17]	0[0,0]	0[0,0]	3
hsa-miR-133b	SLC39A6	0[0,0]	0[0,0]	0[0,0]	0[0,0]	1[3,309]	3
hsa-miR-133b	SLC16A6	1[2,140]	0[0,0]	0[0,0]	0[0,0]	1[2,140]	3
hsa-miR-133b	TXLNA	2[12,395]	8[22,670]	0[0,0]	1[4,71]	1[4,71]	3
hsa-miR-133b	PTPRF	0[0,0]	1[2,0]	0[0,0]	0[0,0]	0[0,0]	3
hsa-miR-133b	SCOC	1[3,20]	1[3,20]	0[0,0]	0[0,0]	0[0,0]	3
hsa-miR-133b	FAM117B	0[0,0]	1[2,72]	0[0,0]	0[0,0]	0[0,0]	3
hsa-miR-133b	UBE2Z	1[3,48]	2[3,90]	0[0,0]	0[0,0]	0[0,0]	3
hsa-miR-133b	NIPA1	0[0,0]	1[2,0]	0[0,0]	0[0,0]	0[0,0]	3
hsa-miR-133b	EIF3J	0[0,0]	1[1,5]	0[0,0]	0[0,0]	1[1,5]	3
hsa-miR-133b	LPGAT1	1[1,13]	1[1,13]	0[0,0]	1[1,13]	0[0,0]	3
hsa-miR-133b	ATP6V1A	0[0,0]	0[0,0]	0[0,0]	0[0,0]	1[2,77]	3
hsa-miR-133b	NDRG1	1[2,9]	1[2,9]	0[0,0]	0[0,0]	2[4,963]	3
hsa-miR-133b	MSN	1[1,62]	2[3,221]	0[0,0]	0[0,0]	1[1,62]	3
hsa-miR-133b	TYRO3	0[0,0]	1[2,10]	0[0,0]	0[0,0]	0[0,0]	3
hsa-miR-133b	GABPB2	0[0,0]	1[1,4]	0[0,0]	0[0,0]	1[1,4]	3
hsa-miR-133b	SUPT16H	1[10,294]	1[10,294]	0[0,0]	1[10,294]	1[10,294]	3
hsa-miR-133b	HIF1A	0[0,0]	0[0,0]	0[0,0]	0[0,0]	1[8,635]	3
hsa-miR-133b	COPS3	0[0,0]	0[0,0]	0[0,0]	0[0,0]	1[2,42]	3
hsa-miR-133b	TRNT1	0[0,0]	0[0,0]	0[0,0]	0[0,0]	1[1,202]	3
hsa-miR-133b	FOXP4	1[6,179]	1[6,179]	0[0,0]	0[0,0]	0[0,0]	3
hsa-miR-133b	PPP2R4	1[1,5]	0[0,0]	0[0,0]	0[0,0]	0[0,0]	3
hsa-miR-133b	YWHAQ	0[0,0]	0[0,0]	0[0,0]	0[0,0]	1[6,53]	3
hsa-miR-133b	IRF2	0[0,0]	0[0,0]	0[0,0]	0[0,0]	1[2,18]	3
hsa-miR-133b	UBR7	0[0,0]	0[0,0]	0[0,0]	0[0,0]	1[1,2]	3
hsa-miR-133b	SUMF1	0[0,0]	2[1,15]	0[0,0]	0[0,0]	0[0,0]	3
hsa-miR-133b	VAPB	0[0,0]	1[1,1]	0[0,0]	0[0,0]	0[0,0]	3
hsa-miR-133b	GCH1	0[0,0]	0[0,0]	0[0,0]	0[0,0]	1[1,5]	3
hsa-miR-133b	SURF4	0[0,0]	0[0,0]	1[2,0]	0[0,0]	1[2,939]	3
hsa-miR-133b	TBL1X	0[0,0]	3[4,61]	0[0,0]	0[0,0]	0[0,0]	3
hsa-miR-133b	DDIT4	0[0,0]	0[0,0]	0[0,0]	0[0,0]	1[6,7]	3
hsa-miR-133b	ZC3H11A	1[1,6]	1[1,6]	0[0,0]	1[1,6]	1[1,6]	3
hsa-miR-133b	ANKRD52	2[5,7]	5[9,528]	0[0,0]	1[4,0]	0[0,0]	3
hsa-miR-133b	EPHB4	1[2,0]	2[3,11]	0[0,0]	0[0,0]	0[0,0]	3
hsa-miR-133b	STK4	1[9,357]	0[0,0]	0[0,0]	0[0,0]	1[11,367]	3
hsa-miR-133b	MRPL43	0[0,0]	0[0,0]	1[6,1312]	0[0,0]	0[0,0]	3
hsa-miR-133b	LIN7C	1[2,128]	1[2,128]	0[0,0]	0[0,0]	0[0,0]	3
hsa-miR-133b	COL1A1	1[1,52]	1[1,52]	0[0,0]	0[0,0]	1[1,52]	3
hsa-miR-133b	TRAK1	0[0,0]	0[0,0]	0[0,0]	0[0,0]	1[1,9]	3
hsa-miR-133b	UBA2	1[10,249]	1[7,212]	0[0,0]	1[10,249]	1[14,304]	3
hsa-miR-133b	RALA	0[0,0]	0[0,0]	0[0,0]	0[0,0]	1[5,201]	3
hsa-miR-133b	C2orf69	1[2,0]	0[0,0]	0[0,0]	0[0,0]	0[0,0]	3
hsa-miR-133b	SLC39A1	1[3,7]	0[0,0]	0[0,0]	0[0,0]	1[3,7]	3
hsa-miR-133b	NLRX1	0[0,0]	0[0,0]	1[2,0]	0[0,0]	1[2,0]	3
hsa-miR-133b	ZMYM1	0[0,0]	0[0,0]	0[0,0]	0[0,0]	1[3,22]	3
hsa-miR-133b	LARP1	1[1,3]	0[0,0]	0[0,0]	0[0,0]	0[0,0]	3
hsa-miR-133b	ZNF740	1[2,0]	1[2,0]	0[0,0]	1[2,0]	1[2,0]	3
hsa-miR-133b	NR1I3	0[0,0]	0[0,0]	1[1,39]	0[0,0]	0[0,0]	3
hsa-miR-133b	SERBP1	0[0,0]	0[0,0]	0[0,0]	0[0,0]	1[1,7]	3
hsa-miR-133b	SAPS3	0[0,0]	0[0,0]	0[0,0]	0[0,0]	1[1,3]	3
hsa-miR-133b	PDIK1L	1[5,61]	1[5,61]	0[0,0]	0[0,0]	1[5,61]	3
hsa-miR-133b	ALS2CL	0[0,0]	0[0,0]	1[1,7]	0[0,0]	1[1,7]	3
hsa-miR-133b	RPA1	0[0,0]	0[0,0]	1[2,49]	0[0,0]	0[0,0]	3
hsa-miR-133b	FAF2	1[3,3]	2[3,4]	0[0,0]	0[0,0]	0[0,0]	3
hsa-miR-133b	SLC39A9	0[0,0]	0[0,0]	0[0,0]	0[0,0]	1[9,279]	3
hsa-miR-133b	LAMB3	1[1,21]	0[0,0]	0[0,0]	0[0,0]	1[1,21]	3
hsa-miR-133b	BRD4	0[0,0]	0[0,0]	0[0,0]	1[3,378]	1[3,378]	3
hsa-miR-133b	TNFRSF10D	1[3,50]	4[9,130]	0[0,0]	0[0,0]	1[3,50]	3
hsa-miR-133b	ARHGDIA	1[9,152]	1[9,152]	0[0,0]	1[9,152]	1[9,152]	3
hsa-miR-133b	TMEM135	0[0,0]	0[0,0]	0[0,0]	0[0,0]	2[3,29]	3
hsa-miR-133b	PWWP2B	1[1,21]	0[0,0]	0[0,0]	0[0,0]	1[1,21]	3
hsa-miR-133b	MDC1	0[0,0]	0[0,0]	1[1,15]	0[0,0]	0[0,0]	3
hsa-miR-133b	AMMECR1L	0[0,0]	1[1,1]	0[0,0]	0[0,0]	0[0,0]	3
hsa-miR-133b	SP3	1[1,3]	1[1,3]	0[0,0]	1[1,3]	1[4,33]	3
hsa-miR-133b	DEF8	0[0,0]	0[0,0]	1[1,5]	0[0,0]	0[0,0]	3
hsa-miR-133b	CTHRC1	0[0,0]	1[1,22]	0[0,0]	0[0,0]	0[0,0]	3
hsa-miR-133b	RAP2C	1[3,8]	1[3,8]	0[0,0]	1[3,8]	1[3,8]	3
hsa-miR-133b	CTH	0[0,0]	0[0,0]	0[0,0]	0[0,0]	1[1,13]	3
hsa-miR-133b	RBM4B	0[0,0]	0[0,0]	0[0,0]	0[0,0]	1[1,189]	3
hsa-miR-133b	RUNX2	0[0,0]	1[1,9]	0[0,0]	0[0,0]	0[0,0]	3
hsa-miR-133b	CDK13	1[1,11]	1[1,11]	0[0,0]	0[0,0]	1[1,11]	3
hsa-miR-133b	WDR81	0[0,0]	0[0,0]	0[0,0]	0[0,0]	1[12,572]	3
hsa-miR-133b	TTL	0[0,0]	0[0,0]	0[0,0]	0[0,0]	1[1,18]	3
hsa-miR-133b	ZNF749	0[0,0]	0[0,0]	0[0,0]	0[0,0]	1[2,17]	3
hsa-miR-133b	ADAMTS4	0[0,0]	0[0,0]	1[1,8]	0[0,0]	0[0,0]	3
hsa-miR-133b	VRK3	0[0,0]	0[0,0]	1[1,16]	0[0,0]	0[0,0]	3
hsa-miR-133b	C14orf147	1[2,18]	0[0,0]	0[0,0]	0[0,0]	1[3,23]	3
hsa-miR-133b	ENC1	0[0,0]	0[0,0]	1[1,15]	0[0,0]	1[1,15]	3
hsa-miR-133b	UNKL	1[7,713]	0[0,0]	0[0,0]	0[0,0]	0[0,0]	3
hsa-miR-133b	C5orf25	1[1,6]	1[1,6]	0[0,0]	0[0,0]	1[1,6]	3
hsa-miR-133b	PGAM4	0[0,0]	0[0,0]	1[5,41]	0[0,0]	0[0,0]	3
hsa-miR-133b	ZNF398	0[0,0]	0[0,0]	0[0,0]	0[0,0]	1[1,2]	3
hsa-miR-133b	SRPK2	0[0,0]	0[0,0]	0[0,0]	0[0,0]	1[1,3]	3
hsa-miR-133b	UBXN4	0[0,0]	0[0,0]	1[5,144]	0[0,0]	0[0,0]	3
hsa-miR-133b	PHTF2	1[1,24]	1[1,24]	0[0,0]	0[0,0]	1[2,157]	3
hsa-miR-133b	FBN2	1[1,1837]	6[2,1996]	0[0,0]	0[0,0]	0[0,0]	2
hsa-miR-133b	PPP1R14C	0[0,0]	0[0,0]	1[7,71]	0[0,0]	0[0,0]	2
hsa-miR-133b	VAT1	1[2,0]	0[0,0]	0[0,0]	1[2,0]	1[2,0]	2
hsa-miR-133b	BICD2	0[0,0]	1[1,17]	0[0,0]	1[1,17]	1[1,17]	2
hsa-miR-133b	NFKBIA	0[0,0]	0[0,0]	0[0,0]	0[0,0]	1[3,11]	2
hsa-miR-133b	PREX1	1[1,7]	1[1,7]	0[0,0]	1[1,7]	1[1,7]	2
hsa-miR-133b	CAV2	1[1,5]	0[0,0]	0[0,0]	0[0,0]	1[1,5]	2
hsa-miR-133b	ABCA13	0[0,0]	0[0,0]	0[0,0]	0[0,0]	1[1,91]	2
hsa-miR-133b	ARHGAP18	0[0,0]	0[0,0]	0[0,0]	0[0,0]	1[1,292]	2
hsa-miR-133b	FUT4	0[0,0]	0[0,0]	0[0,0]	0[0,0]	1[1,214]	2
hsa-miR-133b	TRIM38	0[0,0]	0[0,0]	0[0,0]	0[0,0]	1[1,12]	2
hsa-miR-133b	PSEN1	0[0,0]	0[0,0]	0[0,0]	0[0,0]	1[1,12]	2
hsa-miR-133b	IRS2	0[0,0]	2[8,9811]	0[0,0]	0[0,0]	1[2,1413]	2
hsa-miR-133b	AHR	0[0,0]	0[0,0]	0[0,0]	0[0,0]	1[5,47]	2
hsa-miR-133b	PPP2CA	1[7,291]	0[0,0]	0[0,0]	1[7,291]	1[8,305]	2
hsa-miR-133b	EIF2C1	0[0,0]	1[4,0]	0[0,0]	0[0,0]	0[0,0]	2
hsa-miR-133b	SGPP1	1[3,28]	2[3,30]	0[0,0]	1[3,28]	1[5,61]	2
hsa-miR-133b	GTF3C3	0[0,0]	0[0,0]	1[2,29]	0[0,0]	0[0,0]	2
hsa-miR-133b	ENDOD1	0[0,0]	0[0,0]	1[2,26]	0[0,0]	1[2,26]	2
hsa-miR-133b	LASP1	1[1,1]	1[1,1]	0[0,0]	1[1,1]	1[1,15]	2
hsa-miR-133b	LGALS8	1[1,6]	0[0,0]	0[0,0]	0[0,0]	0[0,0]	2
hsa-miR-133b	HBS1L	0[0,0]	0[0,0]	0[0,0]	0[0,0]	1[2,14]	2
hsa-miR-133b	DNAJB6	0[0,0]	0[0,0]	0[0,0]	0[0,0]	2[3,29]	2
hsa-miR-133b	CAPRIN2	0[0,0]	0[0,0]	0[0,0]	0[0,0]	1[1,3]	2
hsa-miR-133b	ZNF395	0[0,0]	1[1,8]	0[0,0]	0[0,0]	0[0,0]	2
hsa-miR-133b	LYSMD4	0[0,0]	0[0,0]	0[0,0]	0[0,0]	1[6,96]	2
hsa-miR-133b	ME1	0[0,0]	0[0,0]	0[0,0]	0[0,0]	1[4,45]	2
hsa-miR-133b	MPZL1	0[0,0]	0[0,0]	1[1,53]	0[0,0]	0[0,0]	2
hsa-miR-133b	KLHDC5	1[2,17]	0[0,0]	1[3,34]	0[0,0]	0[0,0]	2
hsa-miR-133b	KLHL2	0[0,0]	0[0,0]	0[0,0]	0[0,0]	1[2,15]	2
hsa-miR-133b	SLC35F5	0[0,0]	0[0,0]	0[0,0]	0[0,0]	1[5,2414]	2
hsa-miR-133b	FAM59A	0[0,0]	0[0,0]	0[0,0]	0[0,0]	1[6,69]	2
hsa-miR-133b	CNNM3	0[0,0]	0[0,0]	1[4,93]	0[0,0]	0[0,0]	2
hsa-miR-133b	FSCN1	0[0,0]	0[0,0]	0[0,0]	0[0,0]	1[1,29]	2
hsa-miR-133b	GNB5	0[0,0]	0[0,0]	0[0,0]	0[0,0]	1[1,9]	2
hsa-miR-133b	BMP2K	0[0,0]	0[0,0]	0[0,0]	0[0,0]	1[1,16]	2
hsa-miR-133b	SF3A3	0[0,0]	0[0,0]	0[0,0]	0[0,0]	1[4,25]	2
hsa-miR-133b	TMEM167A	0[0,0]	0[0,0]	0[0,0]	0[0,0]	1[2,19]	2
hsa-miR-133b	POLE4	0[0,0]	0[0,0]	0[0,0]	0[0,0]	1[2,87]	2
hsa-miR-133b	LANCL2	1[1,8]	0[0,0]	0[0,0]	0[0,0]	1[1,8]	2
hsa-miR-133b	MYH9	1[2,62]	1[2,62]	0[0,0]	1[2,62]	1[4,62]	2
hsa-miR-133b	TMEM127	0[0,0]	0[0,0]	1[3,41]	0[0,0]	0[0,0]	2
hsa-miR-133b	FAM135A	0[0,0]	0[0,0]	0[0,0]	0[0,0]	1[4,193]	2
hsa-miR-133b	ACTR1A	0[0,0]	1[3,29]	0[0,0]	0[0,0]	0[0,0]	2
hsa-miR-133b	WDR6	0[0,0]	1[1,240]	0[0,0]	0[0,0]	0[0,0]	2
hsa-miR-133b	TULP4	1[2,30]	3[4,37]	0[0,0]	0[0,0]	0[0,0]	2
hsa-miR-133b	TBC1D22B	0[0,0]	1[1,1]	0[0,0]	0[0,0]	0[0,0]	2
hsa-miR-133b	ARHGAP12	1[8,579]	1[8,579]	0[0,0]	1[8,579]	1[8,584]	2
hsa-miR-133b	CD200	0[0,0]	0[0,0]	0[0,0]	0[0,0]	1[1,6]	2
hsa-miR-133b	EIF4A2	0[0,0]	0[0,0]	0[0,0]	0[0,0]	1[3,16]	2
hsa-miR-133b	CNNM1	0[0,0]	0[0,0]	0[0,0]	0[0,0]	1[1,16]	2
hsa-miR-133b	XRCC5	0[0,0]	0[0,0]	0[0,0]	0[0,0]	1[5,1023]	2
hsa-miR-133b	GXYLT1	1[3,336]	2[5,336]	0[0,0]	0[0,0]	1[3,336]	2
hsa-miR-133b	FAM57A	1[2,76]	0[0,0]	0[0,0]	0[0,0]	1[2,76]	2
hsa-miR-133b	CAP1	1[4,2]	1[4,2]	0[0,0]	0[0,0]	1[4,2]	2
hsa-miR-133b	ARFGEF1	0[0,0]	0[0,0]	0[0,0]	1[1,358]	1[1,358]	2
hsa-miR-133b	HOXA9	1[10,243]	1[10,243]	0[0,0]	0[0,0]	1[13,326]	2
hsa-miR-133b	CCL22	0[0,0]	0[0,0]	0[0,0]	0[0,0]	1[1,7]	2
hsa-miR-133b	KIAA1549	0[0,0]	0[0,0]	0[0,0]	0[0,0]	1[2,60]	2
hsa-miR-133b	HEXIM1	0[0,0]	0[0,0]	0[0,0]	0[0,0]	1[3,165]	2
hsa-miR-133b	TOP1	0[0,0]	0[0,0]	0[0,0]	0[0,0]	1[1,10]	2
hsa-miR-133b	MEIS1	1[2,18]	0[0,0]	0[0,0]	1[2,18]	1[2,18]	2
hsa-miR-133b	RANBP10	0[0,0]	1[6,59]	0[0,0]	0[0,0]	0[0,0]	2
hsa-miR-133b	ICK	1[1,8]	0[0,0]	0[0,0]	0[0,0]	0[0,0]	2
hsa-miR-133b	CASC4	1[1,2]	1[1,2]	0[0,0]	1[1,2]	1[1,2]	2
hsa-miR-133b	LHFPL2	0[0,0]	0[0,0]	1[1,12]	0[0,0]	0[0,0]	2
hsa-miR-133b	CETN3	1[4,30]	0[0,0]	0[0,0]	1[4,30]	1[5,46]	2
hsa-miR-133b	EEF1A1	0[0,0]	1[1,14]	0[0,0]	0[0,0]	0[0,0]	2
hsa-miR-133b	MAML3	0[0,0]	0[0,0]	0[0,0]	0[0,0]	1[1,5]	2
hsa-miR-133b	PPP2R5E	0[0,0]	1[1,1]	0[0,0]	0[0,0]	2[3,14]	2
hsa-miR-133b	KIAA1429	1[1,20]	1[1,20]	0[0,0]	1[1,20]	1[2,40]	2
hsa-miR-133b	RASSF5	0[0,0]	0[0,0]	1[2,17]	0[0,0]	0[0,0]	2
hsa-miR-133b	PPP2R5D	0[0,0]	0[0,0]	0[0,0]	0[0,0]	1[1,2]	2
hsa-miR-133b	GPRIN3	0[0,0]	0[0,0]	0[0,0]	0[0,0]	1[1,12]	2
hsa-miR-133b	TXNDC5	1[1,189]	1[1,189]	0[0,0]	0[0,0]	0[0,0]	2
hsa-miR-133b	FUT1	0[0,0]	0[0,0]	1[1,7]	0[0,0]	0[0,0]	2
hsa-miR-133b	DCUN1D4	1[1,2]	1[1,2]	0[0,0]	0[0,0]	1[2,363]	2
hsa-miR-133b	SGK1	1[2,2100]	1[2,2100]	0[0,0]	0[0,0]	1[4,2128]	2
hsa-miR-133b	SMAP2	0[0,0]	0[0,0]	0[0,0]	0[0,0]	1[9,304]	2
hsa-miR-133b	MAPK11	0[0,0]	0[0,0]	1[1,8]	0[0,0]	0[0,0]	2
hsa-miR-133b	MTX3	1[4,83]	2[4,99]	0[0,0]	0[0,0]	0[0,0]	2
hsa-miR-133b	ELK4	0[0,0]	0[0,0]	0[0,0]	0[0,0]	1[1,444]	2
hsa-miR-133b	DCBLD1	0[0,0]	0[0,0]	0[0,0]	0[0,0]	1[1,6]	2
hsa-miR-133b	MYO9B	1[1,18]	1[1,18]	0[0,0]	0[0,0]	1[1,18]	2
hsa-miR-133b	LONRF3	0[0,0]	0[0,0]	0[0,0]	0[0,0]	1[1,52]	2
hsa-miR-133b	NUDT6	0[0,0]	0[0,0]	1[1,13]	0[0,0]	0[0,0]	2
hsa-miR-133b	FADS2	0[0,0]	0[0,0]	0[0,0]	0[0,0]	1[1,1]	2
hsa-miR-133b	BCL11A	1[1,2]	1[1,2]	0[0,0]	0[0,0]	0[0,0]	2
hsa-miR-133b	NSMCE4A	0[0,0]	0[0,0]	0[0,0]	0[0,0]	1[1,8]	2
hsa-miR-133b	ZNF664	1[1,8]	1[1,8]	0[0,0]	0[0,0]	0[0,0]	2
hsa-miR-133b	PPP1R8	0[0,0]	0[0,0]	0[0,0]	0[0,0]	1[2,0]	2
hsa-miR-133b	KCTD15	1[3,212]	0[0,0]	0[0,0]	0[0,0]	1[3,212]	2
hsa-miR-133b	LRIG3	0[0,0]	0[0,0]	0[0,0]	0[0,0]	1[10,1029]	2
hsa-miR-133b	KIF21A	1[2,203]	2[3,211]	0[0,0]	0[0,0]	1[2,203]	2
hsa-miR-133b	BNIP3L	1[2,64]	1[2,64]	0[0,0]	1[2,64]	1[2,64]	2
hsa-miR-133b	KLC4	0[0,0]	0[0,0]	0[0,0]	0[0,0]	1[1,8]	2
hsa-miR-133b	SETD1B	0[0,0]	0[0,0]	1[3,339]	0[0,0]	0[0,0]	2
hsa-miR-133b	RNF10	0[0,0]	0[0,0]	0[0,0]	0[0,0]	1[2,0]	2
hsa-miR-133b	NUP153	1[2,25]	1[1,5]	0[0,0]	1[2,25]	1[2,25]	2
hsa-miR-133b	B3GALNT1	0[0,0]	0[0,0]	0[0,0]	0[0,0]	1[1,16]	2
hsa-miR-133b	NECAP2	0[0,0]	0[0,0]	0[0,0]	0[0,0]	1[1,27]	2
hsa-miR-133b	TTC30B	0[0,0]	0[0,0]	0[0,0]	0[0,0]	1[1,6]	2
hsa-miR-133b	SLC30A5	0[0,0]	0[0,0]	0[0,0]	0[0,0]	1[2,12]	2
hsa-miR-133b	LIMK2	0[0,0]	0[0,0]	1[4,356]	0[0,0]	0[0,0]	2
hsa-miR-133b	IP6K2	0[0,0]	0[0,0]	0[0,0]	0[0,0]	1[4,31]	2
hsa-miR-133b	FOXG1	1[1,25]	1[1,25]	0[0,0]	0[0,0]	2[2,35]	2
hsa-miR-133b	HMGN4	0[0,0]	0[0,0]	0[0,0]	0[0,0]	1[1,46]	2
hsa-miR-133b	UTP23	0[0,0]	0[0,0]	0[0,0]	0[0,0]	1[3,148]	2
hsa-miR-133b	CNN2	1[4,113]	0[0,0]	0[0,0]	0[0,0]	1[4,113]	2
hsa-miR-133b	MECOM	0[0,0]	0[0,0]	0[0,0]	0[0,0]	1[2,35]	2
hsa-miR-133b	CCDC117	0[0,0]	0[0,0]	0[0,0]	0[0,0]	1[1,6]	2
hsa-miR-133b	CD44	0[0,0]	0[0,0]	0[0,0]	0[0,0]	1[2,46]	1
hsa-miR-133b	RNF185	0[0,0]	0[0,0]	1[1,6]	0[0,0]	0[0,0]	1
hsa-miR-133b	CUX1	0[0,0]	3[10,561]	0[0,0]	0[0,0]	0[0,0]	1
hsa-miR-133b	NTNG1	0[0,0]	0[0,0]	0[0,0]	1[1,8]	1[1,8]	1
hsa-miR-133b	BCL10	0[0,0]	0[0,0]	0[0,0]	0[0,0]	1[1,16]	1
hsa-miR-133b	KIAA1432	1[2,417]	1[2,417]	0[0,0]	0[0,0]	1[2,420]	1
hsa-miR-133b	TCF7	0[0,0]	0[0,0]	0[0,0]	0[0,0]	1[1,9]	1
hsa-miR-133b	KLHL23	0[0,0]	0[0,0]	0[0,0]	0[0,0]	1[1,3]	1
hsa-miR-133b	PITPNB	1[1,10]	0[0,0]	0[0,0]	1[1,10]	1[1,10]	1
hsa-miR-133b	SON	0[0,0]	0[0,0]	1[3,50]	0[0,0]	0[0,0]	1
hsa-miR-133b	ANKRD28	0[0,0]	0[0,0]	0[0,0]	0[0,0]	1[2,53]	1
hsa-miR-133b	SESN1	1[2,8]	1[2,8]	0[0,0]	1[2,8]	1[2,8]	1
hsa-miR-133b	ALPI	0[0,0]	0[0,0]	0[0,0]	0[0,0]	1[1,176]	1
hsa-miR-133b	KIAA0831	0[0,0]	0[0,0]	0[0,0]	0[0,0]	1[1,9]	1
hsa-miR-133b	CNTNAP1	0[0,0]	2[2,387]	0[0,0]	0[0,0]	0[0,0]	1
hsa-miR-133b	PRKCB	0[0,0]	0[0,0]	0[0,0]	0[0,0]	1[1,8]	1
hsa-miR-133b	SEPT9	0[0,0]	0[0,0]	0[0,0]	0[0,0]	1[1,62]	1
hsa-miR-133b	VAMP3	1[3,39]	1[3,39]	0[0,0]	0[0,0]	0[0,0]	1
hsa-miR-133b	TMEM170A	0[0,0]	0[0,0]	0[0,0]	0[0,0]	1[2,19]	1
hsa-miR-133b	C19orf2	0[0,0]	0[0,0]	0[0,0]	0[0,0]	1[4,76]	1
hsa-miR-133b	CSNK1G1	1[1,6]	2[3,6]	0[0,0]	0[0,0]	0[0,0]	1
hsa-miR-133b	CNBP	0[0,0]	3[19,335]	0[0,0]	0[0,0]	0[0,0]	1
hsa-miR-133b	SMEK1	0[0,0]	0[0,0]	0[0,0]	0[0,0]	1[5,31]	1
hsa-miR-133b	UBE2E2	0[0,0]	0[0,0]	0[0,0]	0[0,0]	1[1,36]	1
hsa-miR-133b	SPTLC2	0[0,0]	1[2,898]	0[0,0]	0[0,0]	0[0,0]	1
hsa-miR-133b	NFAT5	0[0,0]	1[1,263]	0[0,0]	0[0,0]	0[0,0]	1
hsa-miR-133b	C10orf46	1[1,1]	2[1,4]	0[0,0]	1[1,1]	0[0,0]	1
hsa-miR-133b	MAP3K3	1[2,11]	2[2,12]	0[0,0]	1[2,11]	1[2,11]	1
hsa-miR-133b	FGL2	0[0,0]	2[1,16]	0[0,0]	0[0,0]	0[0,0]	1
hsa-miR-133b	DHDDS	0[0,0]	0[0,0]	0[0,0]	0[0,0]	1[1,8]	1
hsa-miR-133b	AFAP1	1[1,13]	1[1,13]	0[0,0]	1[1,13]	1[1,13]	1
hsa-miR-133b	ZBTB38	1[1,237]	1[1,237]	0[0,0]	0[0,0]	1[1,237]	1
hsa-miR-133b	ZC3HAV1	1[2,14]	0[0,0]	0[0,0]	0[0,0]	1[2,14]	1
hsa-miR-133b	ADCY1	0[0,0]	0[0,0]	1[1,1]	0[0,0]	0[0,0]	1
hsa-miR-133b	WASF2	1[1,8]	4[6,84]	0[0,0]	0[0,0]	0[0,0]	1
hsa-miR-133b	NPAS2	0[0,0]	0[0,0]	0[0,0]	0[0,0]	1[1,29]	1
hsa-miR-133b	STXBP6	1[1,9]	1[1,9]	0[0,0]	0[0,0]	1[1,9]	1
hsa-miR-133b	PURB	1[3,2]	1[3,2]	0[0,0]	0[0,0]	0[0,0]	1
hsa-miR-133b	CELF1	2[15,507]	3[17,508]	1[4,0]	0[0,0]	1[4,0]	1
hsa-miR-133b	CALM1	1[2,498]	1[2,498]	0[0,0]	1[2,498]	1[2,498]	1
hsa-miR-133b	MAP3K14	0[0,0]	0[0,0]	0[0,0]	0[0,0]	1[1,16]	1
hsa-miR-133b	CPD	0[0,0]	0[0,0]	0[0,0]	1[7,793]	1[11,793]	1
hsa-miR-133b	PPP1R12C	0[0,0]	1[1,41]	0[0,0]	0[0,0]	0[0,0]	1
hsa-miR-133b	ADAM9	0[0,0]	0[0,0]	0[0,0]	0[0,0]	1[1,52]	1
hsa-miR-133b	JAZF1	0[0,0]	1[2,37]	0[0,0]	0[0,0]	1[3,42]	1
hsa-miR-133b	STAU2	0[0,0]	0[0,0]	0[0,0]	0[0,0]	1[3,19]	1
hsa-miR-133b	SPOPL	1[3,136]	0[0,0]	0[0,0]	0[0,0]	0[0,0]	1
hsa-miR-133b	ZMIZ1	0[0,0]	0[0,0]	0[0,0]	0[0,0]	1[3,43]	1
hsa-miR-133b	SLC30A7	1[3,59]	0[0,0]	0[0,0]	1[3,59]	0[0,0]	1
hsa-miR-133b	PAX5	0[0,0]	0[0,0]	1[2,27]	0[0,0]	0[0,0]	1
hsa-miR-133b	PCDHGA1	0[0,0]	1[1,8]	0[0,0]	0[0,0]	0[0,0]	1
hsa-miR-133b	ITPRIPL2	0[0,0]	2[1,716]	0[0,0]	0[0,0]	0[0,0]	1
hsa-miR-133b	FLI1	0[0,0]	1[1,8]	0[0,0]	0[0,0]	0[0,0]	1
hsa-miR-133b	ZCCHC2	0[0,0]	0[0,0]	0[0,0]	0[0,0]	1[4,102]	1
hsa-miR-133b	TLE4	0[0,0]	0[0,0]	0[0,0]	0[0,0]	1[13,1320]	1
hsa-miR-133b	GDF11	0[0,0]	2[2,0]	0[0,0]	0[0,0]	0[0,0]	1
hsa-miR-133b	ZNF286A	0[0,0]	0[0,0]	0[0,0]	0[0,0]	1[3,41]	1
hsa-miR-133b	SP1	0[0,0]	1[1,2]	0[0,0]	0[0,0]	0[0,0]	1
hsa-miR-133b	CHD2	0[0,0]	2[4,280]	0[0,0]	0[0,0]	0[0,0]	1
hsa-miR-133b	TPM4	1[1,9]	2[3,84]	0[0,0]	0[0,0]	1[1,9]	1
hsa-miR-133b	STOM	1[2,4006]	0[0,0]	1[2,4110]	0[0,0]	1[2,4110]	1
hsa-miR-133b	IBTK	0[0,0]	0[0,0]	0[0,0]	0[0,0]	1[6,94]	1
hsa-miR-133b	KTELC1	0[0,0]	0[0,0]	0[0,0]	0[0,0]	1[1,8]	1
hsa-miR-133b	MAPK14	0[0,0]	0[0,0]	0[0,0]	0[0,0]	1[1,31]	1
hsa-miR-133b	CSNK1G3	0[0,0]	0[0,0]	0[0,0]	0[0,0]	1[6,118]	1
hsa-miR-133b	FBXL5	0[0,0]	0[0,0]	1[1,22]	0[0,0]	0[0,0]	1
hsa-miR-133b	NFIA	1[2,54]	2[3,225]	0[0,0]	0[0,0]	0[0,0]	1
hsa-miR-133b	PHIP	0[0,0]	2[8,163]	0[0,0]	0[0,0]	0[0,0]	1
hsa-miR-133b	RASGRP3	0[0,0]	0[0,0]	1[1,96]	0[0,0]	0[0,0]	1
hsa-miR-133b	RAP1B	0[0,0]	0[0,0]	0[0,0]	0[0,0]	1[2,76]	1
hsa-miR-133b	PFKFB3	0[0,0]	1[1,10]	0[0,0]	0[0,0]	0[0,0]	1
hsa-miR-133b	CASC3	1[1,17]	1[1,17]	0[0,0]	1[1,17]	1[1,17]	1
hsa-miR-133b	BCL2L2	1[2,0]	2[2,0]	0[0,0]	1[2,0]	1[2,0]	1
hsa-miR-133b	SH3PXD2B	1[1,21]	0[0,0]	0[0,0]	0[0,0]	0[0,0]	1
hsa-miR-133b	TGOLN2	0[0,0]	1[1,2]	0[0,0]	0[0,0]	0[0,0]	1
hsa-miR-133b	SMARCA2	0[0,0]	1[1,12]	0[0,0]	0[0,0]	1[2,27]	1
hsa-miR-133b	IQGAP1	0[0,0]	0[0,0]	0[0,0]	0[0,0]	1[2,7]	1
hsa-miR-133b	NADK	0[0,0]	0[0,0]	1[2,0]	0[0,0]	0[0,0]	1
hsa-miR-133b	TNRC6B	2[1,37]	2[1,37]	0[0,0]	0[0,0]	0[0,0]	1
hsa-miR-133b	SLC38A3	0[0,0]	0[0,0]	0[0,0]	0[0,0]	1[1,9]	1
hsa-miR-133b	YTHDF3	0[0,0]	0[0,0]	0[0,0]	0[0,0]	1[2,7]	1
hsa-miR-133b	PRDM1	1[2,2]	3[3,16]	0[0,0]	0[0,0]	1[3,48]	1
hsa-miR-133b	BTBD10	0[0,0]	1[1,14]	0[0,0]	0[0,0]	1[1,14]	1
hsa-miR-133b	CD47	0[0,0]	1[1,21]	0[0,0]	0[0,0]	1[1,8]	1
hsa-miR-133b	RBMXL1	1[1,6]	0[0,0]	0[0,0]	1[1,6]	1[1,6]	1
hsa-miR-133b	GZF1	1[1,19]	0[0,0]	0[0,0]	0[0,0]	1[1,19]	1
hsa-miR-133b	MORN4	0[0,0]	0[0,0]	0[0,0]	0[0,0]	1[1,8]	1
hsa-miR-133b	BAZ2A	1[2,6]	2[2,7]	0[0,0]	1[2,6]	1[5,19]	1
hsa-miR-133b	AKIRIN1	0[0,0]	0[0,0]	0[0,0]	0[0,0]	1[15,1290]	1
hsa-miR-133b	BICD1	0[0,0]	0[0,0]	0[0,0]	0[0,0]	1[2,22]	1
hsa-miR-133b	CRTC3	0[0,0]	0[0,0]	1[3,27]	0[0,0]	0[0,0]	1
hsa-miR-133b	DAG1	0[0,0]	0[0,0]	1[2,99]	0[0,0]	0[0,0]	1
hsa-miR-133b	HS2ST1	1[1,59]	1[1,59]	0[0,0]	1[1,59]	1[2,61]	1
hsa-miR-133b	C20orf194	1[1,5]	1[1,5]	0[0,0]	1[1,5]	1[1,5]	1
hsa-miR-133b	RMND5A	0[0,0]	0[0,0]	0[0,0]	0[0,0]	1[1,1]	1
hsa-miR-133b	LRRC58	0[0,0]	0[0,0]	0[0,0]	0[0,0]	1[2,248]	1
hsa-miR-133b	DYRK1A	0[0,0]	0[0,0]	0[0,0]	0[0,0]	1[1,525]	1
hsa-miR-133b	PPM1D	0[0,0]	0[0,0]	0[0,0]	0[0,0]	2[11,407]	1
hsa-miR-133b	IL6ST	0[0,0]	0[0,0]	0[0,0]	1[1,12]	1[1,12]	1
hsa-miR-133b	MKRN3	0[0,0]	0[0,0]	0[0,0]	0[0,0]	1[11,348]	1
hsa-miR-133b	LUZP6	0[0,0]	1[1,1]	0[0,0]	0[0,0]	0[0,0]	1
hsa-miR-133b	SACM1L	1[2,65]	2[6,350]	0[0,0]	1[2,65]	2[6,414]	1
hsa-miR-133b	MCFD2	0[0,0]	0[0,0]	0[0,0]	0[0,0]	1[3,115]	1
hsa-miR-133b	EDEM1	1[1,208]	0[0,0]	0[0,0]	1[1,208]	1[1,208]	1
hsa-miR-133b	CRK	1[3,9]	2[4,16]	0[0,0]	1[3,9]	1[3,9]	1
hsa-miR-133b	SEPN1	0[0,0]	0[0,0]	1[2,0]	0[0,0]	0[0,0]	1
hsa-miR-133b	ING3	0[0,0]	0[0,0]	0[0,0]	0[0,0]	1[1,24]	1
hsa-miR-133b	CSGALNACT1	0[0,0]	0[0,0]	0[0,0]	0[0,0]	1[2,175]	1
hsa-miR-133b	PLCL2	0[0,0]	0[0,0]	0[0,0]	0[0,0]	1[2,256]	1
hsa-miR-133b	IGF1R	1[4,2979]	0[0,0]	0[0,0]	1[4,2979]	0[0,0]	1
hsa-miR-133b	OSBPL9	0[0,0]	0[0,0]	0[0,0]	0[0,0]	1[2,12]	1
hsa-miR-133b	SORBS3	1[1,4]	2[1,7]	0[0,0]	0[0,0]	0[0,0]	1
hsa-miR-133b	TTC30A	0[0,0]	0[0,0]	0[0,0]	0[0,0]	1[1,15]	1
hsa-miR-133b	MECP2	0[0,0]	2[2,14]	0[0,0]	0[0,0]	0[0,0]	1
hsa-miR-133b	EPB41	1[1,391]	0[0,0]	0[0,0]	0[0,0]	0[0,0]	1
hsa-miR-133b	PDE8A	1[2,17]	1[2,17]	0[0,0]	0[0,0]	1[2,17]	1
hsa-miR-133b	POU2F2	0[0,0]	1[1,5]	0[0,0]	0[0,0]	0[0,0]	1
hsa-miR-133b	TMEM87B	1[1,13]	2[1,38]	0[0,0]	0[0,0]	0[0,0]	1
hsa-miR-133b	LUZP1	1[2,22]	0[0,0]	0[0,0]	0[0,0]	0[0,0]	1
hsa-miR-133b	CYLD	1[2,10]	0[0,0]	0[0,0]	1[2,10]	1[2,10]	1
hsa-miR-133b	B3GNT2	0[0,0]	0[0,0]	0[0,0]	0[0,0]	1[2,11]	1
hsa-miR-133b	PPP2CB	1[6,125]	1[6,125]	0[0,0]	1[6,125]	1[11,222]	1
hsa-miR-133b	PACRGL	0[0,0]	0[0,0]	0[0,0]	0[0,0]	1[1,6]	1
hsa-miR-133b	RAB5C	1[1,246]	2[4,293]	0[0,0]	0[0,0]	0[0,0]	1
hsa-miR-133b	ZNF436	1[1,9]	1[1,9]	0[0,0]	0[0,0]	1[1,9]	1
hsa-miR-133b	MMGT1	0[0,0]	1[2,0]	0[0,0]	0[0,0]	0[0,0]	1
hsa-miR-133b	C16orf52	0[0,0]	2[2,992]	0[0,0]	0[0,0]	0[0,0]	1
hsa-miR-133b	ZBTB34	0[0,0]	0[0,0]	0[0,0]	0[0,0]	1[9,505]	1
hsa-miR-133b	RB1CC1	1[2,0]	1[2,0]	0[0,0]	1[2,0]	1[2,0]	1
hsa-miR-133b	SOBP	1[3,12]	0[0,0]	0[0,0]	0[0,0]	0[0,0]	1
hsa-miR-133b	RBPJ	1[2,158]	1[1,149]	0[0,0]	0[0,0]	1[3,166]	1
hsa-miR-133b	FAM117A	0[0,0]	3[3,11]	0[0,0]	0[0,0]	1[2,4]	1
hsa-miR-133b	SCG2	0[0,0]	0[0,0]	0[0,0]	1[1,9]	1[1,9]	1
hsa-miR-133b	MOSPD2	0[0,0]	0[0,0]	0[0,0]	0[0,0]	1[1,10]	1
hsa-miR-133b	POU2F1	1[1,5]	2[13,195]	0[0,0]	0[0,0]	0[0,0]	1
hsa-miR-133b	ANKRD12	1[2,509]	1[2,509]	0[0,0]	1[2,509]	1[2,509]	1
hsa-miR-133b	KIAA1147	0[0,0]	0[0,0]	1[1,14]	0[0,0]	0[0,0]	1
hsa-miR-133b	TEAD1	0[0,0]	3[4,39]	0[0,0]	0[0,0]	0[0,0]	1
hsa-miR-133b	ZC3H14	1[1,10]	2[2,18]	0[0,0]	0[0,0]	1[1,10]	1
hsa-miR-133b	ESYT1	1[1,109]	2[2,112]	0[0,0]	0[0,0]	0[0,0]	1
hsa-miR-133b	ZNF720	0[0,0]	0[0,0]	1[1,8]	0[0,0]	1[1,8]	1
hsa-miR-133b	ZNF521	0[0,0]	0[0,0]	0[0,0]	0[0,0]	1[1,8]	1
hsa-miR-133b	CASKIN2	0[0,0]	0[0,0]	0[0,0]	0[0,0]	1[1,2]	1
hsa-miR-133b	RFC1	0[0,0]	0[0,0]	0[0,0]	0[0,0]	1[2,15]	1
hsa-miR-133b	GABARAPL1	0[0,0]	2[4,80]	0[0,0]	0[0,0]	1[3,38]	1
hsa-miR-133b	TCF7L2	0[0,0]	0[0,0]	0[0,0]	0[0,0]	1[3,146]	1
hsa-miR-133b	WTAP	1[6,152]	1[6,152]	0[0,0]	0[0,0]	1[8,152]	1
hsa-miR-133b	DTWD2	0[0,0]	0[0,0]	1[1,8]	0[0,0]	0[0,0]	1
hsa-miR-133b	ARL3	1[4,73]	0[0,0]	0[0,0]	0[0,0]	0[0,0]	1
hsa-miR-133b	PCNP	0[0,0]	0[0,0]	0[0,0]	0[0,0]	1[2,14]	1
hsa-miR-133b	CUL4A	0[0,0]	1[2,40]	0[0,0]	0[0,0]	0[0,0]	1
hsa-miR-133b	LRRC28	0[0,0]	0[0,0]	0[0,0]	0[0,0]	1[1,7]	1
hsa-miR-133b	PELI1	0[0,0]	0[0,0]	0[0,0]	0[0,0]	1[2,16]	1
hsa-miR-133b	RFFL	0[0,0]	1[1,2]	0[0,0]	0[0,0]	1[1,8]	1
hsa-miR-133b	UBXN7	0[0,0]	1[1,8]	0[0,0]	0[0,0]	0[0,0]	1
hsa-miR-133b	ZBTB10	0[0,0]	0[0,0]	0[0,0]	0[0,0]	1[1,3]	1
hsa-miR-133b	TMEM200B	1[1,3]	0[0,0]	0[0,0]	0[0,0]	1[1,3]	1
hsa-miR-133b	MAP3K2	1[1,1]	0[0,0]	0[0,0]	0[0,0]	0[0,0]	1
hsa-miR-133b	FAM13A	0[0,0]	1[1,19]	0[0,0]	0[0,0]	0[0,0]	1
hsa-miR-133b	BAG4	0[0,0]	0[0,0]	0[0,0]	0[0,0]	1[2,17]	1
hsa-miR-133b	RPS9	0[0,0]	0[0,0]	0[0,0]	0[0,0]	1[2,15]	1
hsa-miR-133b	C1orf216	0[0,0]	0[0,0]	1[2,0]	0[0,0]	0[0,0]	1
hsa-miR-133b	FOXP1	1[1,2]	2[4,34]	0[0,0]	0[0,0]	0[0,0]	1
hsa-miR-133b	MLL3	1[3,199]	1[3,199]	0[0,0]	0[0,0]	1[3,199]	1
hsa-miR-133b	TM4SF1	0[0,0]	0[0,0]	0[0,0]	0[0,0]	1[2,6914]	1
hsa-miR-133b	CORO1C	1[1,7]	0[0,0]	0[0,0]	1[1,7]	1[1,7]	1
hsa-miR-133b	ASAP2	0[0,0]	0[0,0]	1[1,1]	0[0,0]	0[0,0]	1
hsa-miR-133b	EPHA5	0[0,0]	0[0,0]	0[0,0]	0[0,0]	1[1,8]	1
hsa-miR-133b	CD200R1	0[0,0]	0[0,0]	0[0,0]	0[0,0]	1[1,9]	1
hsa-miR-133b	MAFG	1[2,0]	0[0,0]	1[4,0]	0[0,0]	0[0,0]	1
hsa-miR-133b	SEPT15	0[0,0]	1[5,1769]	0[0,0]	0[0,0]	1[5,1769]	1
hsa-miR-133b	SOCS2	0[0,0]	0[0,0]	0[0,0]	0[0,0]	1[1,8]	1
hsa-miR-133b	ABCA2	0[0,0]	1[2,0]	0[0,0]	0[0,0]	0[0,0]	1
hsa-miR-133b	EIF4B	1[1,2]	1[1,2]	0[0,0]	0[0,0]	1[1,2]	1
hsa-miR-133b	CD4	0[0,0]	0[0,0]	0[0,0]	0[0,0]	1[1,1]	1
hsa-miR-133b	TGFBR1	1[2,164]	3[7,3693]	0[0,0]	1[2,164]	1[2,164]	1
hsa-miR-133b	COL25A1	0[0,0]	3[2,134]	0[0,0]	0[0,0]	0[0,0]	1
hsa-miR-133b	ALAD	0[0,0]	0[0,0]	0[0,0]	0[0,0]	1[2,0]	1
hsa-miR-133b	GALNT1	1[2,384]	0[0,0]	0[0,0]	0[0,0]	1[2,384]	1
hsa-miR-133b	SNORA81	0[0,0]	0[0,0]	0[0,0]	0[0,0]	1[3,521]	1
hsa-miR-133b	ODZ4	0[0,0]	0[0,0]	0[0,0]	0[0,0]	1[1,1]	1
hsa-miR-133b	SELPLG	0[0,0]	0[0,0]	0[0,0]	0[0,0]	1[1,36]	1
hsa-miR-133b	WDTC1	0[0,0]	1[1,11]	0[0,0]	0[0,0]	0[0,0]	1
hsa-miR-133b	RALGAPB	0[0,0]	1[1,46]	0[0,0]	0[0,0]	0[0,0]	1
hsa-miR-133b	RAB7L1	0[0,0]	0[0,0]	0[0,0]	0[0,0]	1[1,13]	1
hsa-miR-133b	NDUFAF2	0[0,0]	0[0,0]	0[0,0]	0[0,0]	1[1,2]	1
hsa-miR-133b	EXD2	1[1,2]	1[1,2]	0[0,0]	0[0,0]	1[1,2]	1
hsa-miR-133b	SLC39A8	0[0,0]	0[0,0]	0[0,0]	0[0,0]	1[2,86]	1

## Sheet: Sheet2
DIANA-TarBase v7.0
#	Gene Name	Gene Ensembl id	Interactions	Tarbase Methods
1	PTPRK	ENSG00000152894	see interaction	Multiple
2	MET	ENSG00000105976	see interaction	Multiple
3	PRDM16	ENSG00000142611	see interaction	Other
4	RB1CC1	ENSG00000023287	see interaction	Multiple
5	ZNF791	ENSG00000173875	see interaction	HITS-CLIP
6	PTBP2	ENSG00000117569	see interaction	Multiple
7	HCN2	ENSG00000099822	see interaction	Multiple
8	CALM1	ENSG00000198668	see interaction	HITS-CLIP
9	CEP85L	ENSG00000111860	see interaction	HITS-CLIP
10	CPEB4	ENSG00000113742	see interaction	HITS-CLIP
11	RTFDC1	ENSG00000022277	see interaction	HITS-CLIP
12	PPP1CC	ENSG00000186298	see interaction	HITS-CLIP
13	MCL1	ENSG00000143384	see interaction	Multiple
14	PKM	ENSG00000067225	see interaction	Multiple
15	HLA-B	ENSG00000234745	see interaction	HITS-CLIP
16	ERG	ENSG00000157554	see interaction	Multiple
17	SRM	ENSG00000116649	see interaction	HITS-CLIP
18	PI4KB	ENSG00000143393	see interaction	HITS-CLIP
19	EIF4EBP1	ENSG00000187840	see interaction	HITS-CLIP
20	IGF1R	ENSG00000140443	see interaction	Other
21	EGFR	ENSG00000146648	see interaction	Other
22	ODC1	ENSG00000115758	see interaction	HITS-CLIP
23	NDRG1	ENSG00000104419	see interaction	HITS-CLIP
24	DDX3X	ENSG00000215301	see interaction	HITS-CLIP
25	WDR26	ENSG00000162923	see interaction	HITS-CLIP
26	CELF1	ENSG00000149187	see interaction	HITS-CLIP
27	NCOA3	ENSG00000124151	see interaction	HITS-CLIP
28	CCT6A	ENSG00000146731	see interaction	HITS-CLIP
29	ARFIP2	ENSG00000132254	see interaction	HITS-CLIP
30	TNRC6B	ENSG00000100354	see interaction	HITS-CLIP
31	ZNF217	ENSG00000171940	see interaction	HITS-CLIP
32	DDX18	ENSG00000088205	see interaction	HITS-CLIP
33	CSNK1D	ENSG00000141551	see interaction	HITS-CLIP
34	ASPM	ENSG00000066279	see interaction	HITS-CLIP
35	CDV3	ENSG00000091527	see interaction	HITS-CLIP
36	RPL36	ENSG00000130255	see interaction	HITS-CLIP
37	CPNE3	ENSG00000085719	see interaction	Multiple
38	MTPN	ENSG00000105887	see interaction	HITS-CLIP
39	PTPRG	ENSG00000144724	see interaction	HITS-CLIP
40	DDX5	ENSG00000108654	see interaction	HITS-CLIP
41	SEC31A	ENSG00000138674	see interaction	HITS-CLIP
42	FSCN1	ENSG00000075618	see interaction	Multiple
43	COX7A2	ENSG00000112695	see interaction	HITS-CLIP
44	BCL2L2	ENSG00000129473	see interaction	Multiple
45	TNFRSF10B	ENSG00000120889	see interaction	HITS-CLIP
46	FTL	ENSG00000087086	see interaction	HITS-CLIP
47	FAIM	ENSG00000158234	see interaction	Other
48	CDK13	ENSG00000065883	see interaction	Multiple
49	EP300	ENSG00000100393	see interaction	HITS-CLIP
50	PARP1	ENSG00000143799	see interaction	HITS-CLIP
51	G3BP2	ENSG00000138757	see interaction	HITS-CLIP
52	GNB2L1	ENSG00000204628	see interaction	HITS-CLIP
53	TRAPPC1	ENSG00000170043	see interaction	HITS-CLIP
54	PLD3	ENSG00000105223	see interaction	HITS-CLIP
55	COX6A1P2	ENSG00000226976	see interaction	HITS-CLIP
56	EYA1	ENSG00000104313	see interaction	HITS-CLIP
57	GDI2	ENSG00000057608	see interaction	HITS-CLIP
58	TSN	ENSG00000211460	see interaction	HITS-CLIP
59	ZC3HAV1L	ENSG00000146858	see interaction	HITS-CLIP
60	FGFR1	ENSG00000077782	see interaction	Other
61	UBE2L3	ENSG00000185651	see interaction	Multiple
62	PITX3	ENSG00000107859	see interaction	Multiple
63	HCN4	ENSG00000138622	see interaction	Multiple
64	EIF4A1	ENSG00000161960	see interaction	Multiple
65	COX6A1	ENSG00000111775	see interaction	HITS-CLIP
66	RPL8	ENSG00000161016	see interaction	HITS-CLIP

## Sheet: Sheet3
miRTarBase 6.0
miRTarBase ID	miRNA	Species (miRNA)	Target Gene	Target Gene (Entrez Gene ID)	Species (Target Gene)	Experiments	Support Type	References (PMID)
MIRT001076	hsa-miR-133b	Homo sapiens	BCL2L2	599	Homo sapiens	Western blot//Luciferase reporter assay	Functional MTI	19654003
MIRT001076	hsa-miR-133b	Homo sapiens	BCL2L2	599	Homo sapiens	Luciferase reporter assay//Western blot	Functional MTI	20056941
MIRT001076	hsa-miR-133b	Homo sapiens	BCL2L2	599	Homo sapiens	Western blot	Functional MTI	24391788
MIRT001076	hsa-miR-133b	Homo sapiens	BCL2L2	599	Homo sapiens	Luciferase reporter assay//qRT-PCR//Western blot	Functional MTI	25414595
MIRT001815	hsa-miR-133b	Homo sapiens	PKM	5315	Homo sapiens	Immunohistochemistry	Functional MTI (Weak)	18464261
MIRT002354	hsa-miR-133b	Homo sapiens	PITX3	5309	Homo sapiens	FACS//Luciferase reporter assay	Functional MTI	17761882
MIRT003052	hsa-miR-133b	Homo sapiens	PTBP2	58155	Homo sapiens	Reporter assay	Functional MTI	17210790
MIRT003260	hsa-miR-133b	Homo sapiens	MCL1	4170	Homo sapiens	Western blot//Luciferase reporter assay	Functional MTI	19654003
MIRT003260	hsa-miR-133b	Homo sapiens	MCL1	4170	Homo sapiens	Luciferase reporter assay//Western blot	Functional MTI	20056941
MIRT003260	hsa-miR-133b	Homo sapiens	MCL1	4170	Homo sapiens	Western blot	Functional MTI	24391788
MIRT004460	hsa-miR-133b	Homo sapiens	IGF1R	3480	Homo sapiens	Luciferase reporter assay	Functional MTI	19695767
MIRT004460	hsa-miR-133b	Homo sapiens	IGF1R	3480	Homo sapiens	Western blot	Functional MTI	24391788
MIRT004832	hsa-miR-133b	Homo sapiens	KCNH2	3757	Homo sapiens	Luciferase reporter assay//qRT-PCR//Western blot	Functional MTI	17344217
MIRT006554	hsa-miR-133b	Homo sapiens	FSCN1	6624	Homo sapiens	Luciferase reporter assay//qRT-PCR//Western blot//Reporter assay	Functional MTI	20198616
MIRT006554	hsa-miR-133b	Homo sapiens	FSCN1	6624	Homo sapiens	Reporter assay;Western blot;qRT-PCR	Functional MTI	21351259
MIRT006554	hsa-miR-133b	Homo sapiens	FSCN1	6624	Homo sapiens	Luciferase reporter assay//qRT-PCR//Western blot	Functional MTI	25433493
MIRT006554	hsa-miR-133b	Homo sapiens	FSCN1	6624	Homo sapiens	Immunohistochemistry//qRT-PCR	Functional MTI (Weak)	23196799
MIRT006650	hsa-miR-133b	Homo sapiens	FAIM	55179	Homo sapiens	Luciferase reporter assay//Microarray//qRT-PCR//Western blot	Functional MTI	22532850
MIRT007069	hsa-miR-133b	Homo sapiens	EGFR	1956	Homo sapiens	Luciferase reporter assay//Western blot	Functional MTI	22407299
MIRT007069	hsa-miR-133b	Homo sapiens	EGFR	1956	Homo sapiens	Flow//In situ hybridization//Luciferase reporter assay//qRT-PCR//Western blot	Functional MTI	22883469
MIRT007113	hsa-miR-133b	Homo sapiens	FGFR1	2260	Homo sapiens	Luciferase reporter assay//Western blot//Immunohistochemistry//qRT-PCR	Functional MTI	23296701
MIRT007125	hsa-miR-133b	Homo sapiens	CDK13	8621	Homo sapiens	Luciferase reporter assay	Functional MTI	23451058
MIRT007126	hsa-miR-133b	Homo sapiens	PTPRK	5796	Homo sapiens	Luciferase reporter assay	Functional MTI	23451058
MIRT007127	hsa-miR-133b	Homo sapiens	RB1CC1	9821	Homo sapiens	Luciferase reporter assay	Functional MTI	23451058
MIRT007128	hsa-miR-133b	Homo sapiens	CPNE3	8895	Homo sapiens	Luciferase reporter assay	Functional MTI	23451058
MIRT007382	hsa-miR-133b	Homo sapiens	PRDM16	63976	Homo sapiens	Luciferase reporter assay	Functional MTI	23395168
MIRT016691	hsa-miR-133b	Homo sapiens	MET	4233	Homo sapiens	Reporter assay	Functional MTI	20505319
MIRT016691	hsa-miR-133b	Homo sapiens	MET	4233	Homo sapiens	Western blot	Functional MTI	24391788
MIRT016692	hsa-miR-133b	Homo sapiens	ERG	2078	Homo sapiens	Reporter assay	Functional MTI	17344217
MIRT016693	hsa-miR-133b	Homo sapiens	HCN2	610	Homo sapiens	Reporter assay	Functional MTI	18458081
MIRT016694	hsa-miR-133b	Homo sapiens	HCN4	10021	Homo sapiens	Reporter assay;Western blot;qRT-PCR;Other	Functional MTI	18458081
MIRT052938	hsa-miR-133b	Homo sapiens	STK3	6788	Homo sapiens	Luciferase reporter assay//qRT-PCR//Western blot//Immunoblot//Microarray	Functional MTI	22179829
MIRT053177	hsa-miR-133b	Homo sapiens	CDC42	998	Homo sapiens	Immunoblot//Luciferase reporter assay//Microarray	Functional MTI	22179829
MIRT053177	hsa-miR-133b	Homo sapiens	CDC42	998	Homo sapiens	Luciferase reporter assay//qRT-PCR//Western blot	Functional MTI	25152372
MIRT053178	hsa-miR-133b	Homo sapiens	RHOA	387	Homo sapiens	Immunoblot//Luciferase reporter assay//Microarray//qRT-PCR//Western blot	Functional MTI	22179829
MIRT053596	hsa-miR-133b	Homo sapiens	GLI1	2735	Homo sapiens	Luciferase reporter assay//qRT-PCR//Western blot	Functional MTI	24443799
MIRT053758	hsa-miR-133b	Homo sapiens	SP1	6667	Homo sapiens	Immunofluorescence//Luciferase reporter assay//Western blot	Functional MTI	24613927
MIRT054827	hsa-miR-133b	Homo sapiens	TAGLN2	8407	Homo sapiens	Immunoflourescence//Luciferase reporter assay//QRTPCR//Western blot	Functional MTI	24959893
MIRT054875	hsa-miR-133b	Homo sapiens	AKT1	207	Homo sapiens	Luciferase reporter assay//qRT-PCR//Western blot	Functional MTI	25414595
MIRT055600	hsa-miR-133b	Homo sapiens	FAM160B1	57700	Homo sapiens	HITS-CLIP	Functional MTI (Weak)	21572407
MIRT438214	hsa-miR-133b	Homo sapiens	CXCR4	7852	Homo sapiens	Luciferase reporter assay//qRT-PCR//Western blot	Functional MTI	24330809
MIRT438251	hsa-miR-133b	Homo sapiens	MMP9	4318	Homo sapiens	Luciferase reporter assay	Functional MTI	24714873
MIRT438303	hsa-miR-133b	Homo sapiens	CTGF	1490	Homo sapiens	Luciferase reporter assay	Functional MTI	24065814
MIRT438513	hsa-miR-133b	Homo sapiens	DUX4L9	554045	Homo sapiens	qRT-PCR	Functional MTI (Weak)	24145033
MIRT438580	hsa-miR-133b	Homo sapiens	FOXL2	668	Homo sapiens	ChIP-seq//Luciferase reporter assay//qRT-PCR//Western blot	Functional MTI	23810756
MIRT479112	hsa-miR-133b	Homo sapiens	CNN2	1265	Homo sapiens	PAR-CLIP	Functional MTI (Weak)	23592263
MIRT483851	hsa-miR-133b	Homo sapiens	EMID1	129080	Homo sapiens	PAR-CLIP	Functional MTI (Weak)	23592263
MIRT504442	hsa-miR-133b	Homo sapiens	MC2R	4158	Homo sapiens	PAR-CLIP	Functional MTI (Weak)	23446348
MIRT505702	hsa-miR-133b	Homo sapiens	SESN3	143686	Homo sapiens	PAR-CLIP	Functional MTI (Weak)	23446348
MIRT513520	hsa-miR-133b	Homo sapiens	RHOQ	23433	Homo sapiens	PAR-CLIP	Functional MTI (Weak)	22012620
MIRT513520	hsa-miR-133b	Homo sapiens	RHOQ	23433	Homo sapiens	PAR-CLIP	Functional MTI (Weak)	23446348
MIRT517422	hsa-miR-133b	Homo sapiens	HIST2H2AC	8338	Homo sapiens	PAR-CLIP	Functional MTI (Weak)	23446348
MIRT526598	hsa-miR-133b	Homo sapiens	DCAKD	79877	Homo sapiens	PAR-CLIP	Functional MTI (Weak)	22012620
MIRT533059	hsa-miR-133b	Homo sapiens	ZBTB37	84614	Homo sapiens	PAR-CLIP	Functional MTI (Weak)	22012620
MIRT534699	hsa-miR-133b	Homo sapiens	RNF103-CHMP3	100526767	Homo sapiens	PAR-CLIP	Functional MTI (Weak)	21572407
MIRT534699	hsa-miR-133b	Homo sapiens	RNF103-CHMP3	100526767	Homo sapiens	PAR-CLIP	Functional MTI (Weak)	22012620
MIRT535731	hsa-miR-133b	Homo sapiens	MYPN	84665	Homo sapiens	PAR-CLIP	Functional MTI (Weak)	22012620
MIRT538528	hsa-miR-133b	Homo sapiens	CHMP3	51652	Homo sapiens	PAR-CLIP	Functional MTI (Weak)	21572407
MIRT538528	hsa-miR-133b	Homo sapiens	CHMP3	51652	Homo sapiens	PAR-CLIP	Functional MTI (Weak)	22012620
MIRT553867	hsa-miR-133b	Homo sapiens	SYAP1	94056	Homo sapiens	PAR-CLIP	Functional MTI (Weak)	21572407
MIRT558811	hsa-miR-133b	Homo sapiens	CDK5R1	8851	Homo sapiens	PAR-CLIP	Functional MTI (Weak)	21572407
MIRT559366	hsa-miR-133b	Homo sapiens	ATP13A3	79572	Homo sapiens	PAR-CLIP	Functional MTI (Weak)	21572407
MIRT560940	hsa-miR-133b	Homo sapiens	ZFP28	140612	Homo sapiens	PAR-CLIP	Functional MTI (Weak)	20371350
MIRT565462	hsa-miR-133b	Homo sapiens	SUPT16H	11198	Homo sapiens	PAR-CLIP	Functional MTI (Weak)	20371350
MIRT566235	hsa-miR-133b	Homo sapiens	PTMA	5757	Homo sapiens	PAR-CLIP	Functional MTI (Weak)	20371350
MIRT568216	hsa-miR-133b	Homo sapiens	C11orf24	53838	Homo sapiens	PAR-CLIP	Functional MTI (Weak)	20371350
MIRT613228	hsa-miR-133b	Homo sapiens	CCDC39	339829	Homo sapiens	HITS-CLIP	Functional MTI (Weak)	23824327
MIRT623562	hsa-miR-133b	Homo sapiens	ITPKB	3707	Homo sapiens	HITS-CLIP	Functional MTI (Weak)	23824327
MIRT641668	hsa-miR-133b	Homo sapiens	CCNI	10983	Homo sapiens	HITS-CLIP	Functional MTI (Weak)	23824327
MIRT644754	hsa-miR-133b	Homo sapiens	TXNRD3NB	645840	Homo sapiens	HITS-CLIP	Functional MTI (Weak)	23824327
MIRT646710	hsa-miR-133b	Homo sapiens	PDE1A	5136	Homo sapiens	HITS-CLIP	Functional MTI (Weak)	23824327
MIRT647576	hsa-miR-133b	Homo sapiens	RBMXL1	494115	Homo sapiens	HITS-CLIP	Functional MTI (Weak)	23824327
MIRT647758	hsa-miR-133b	Homo sapiens	RNF168	165918	Homo sapiens	HITS-CLIP	Functional MTI (Weak)	23824327
MIRT649266	hsa-miR-133b	Homo sapiens	C17orf64	124773	Homo sapiens	HITS-CLIP	Functional MTI (Weak)	23824327
MIRT651237	hsa-miR-133b	Homo sapiens	ZMAT4	79698	Homo sapiens	HITS-CLIP	Functional MTI (Weak)	23824327
MIRT652145	hsa-miR-133b	Homo sapiens	TRIM71	131405	Homo sapiens	HITS-CLIP	Functional MTI (Weak)	23824327
MIRT668310	hsa-miR-133b	Homo sapiens	FOSL2	2355	Homo sapiens	HITS-CLIP	Functional MTI (Weak)	23824327
MIRT699724	hsa-miR-133b	Homo sapiens	SERPINH1	871	Homo sapiens	HITS-CLIP	Functional MTI (Weak)	23313552
MIRT709495	hsa-miR-133b	Homo sapiens	ANGPT4	51378	Homo sapiens	HITS-CLIP	Functional MTI (Weak)	19536157
MIRT721676	hsa-miR-133b	Homo sapiens	CMTM4	146223	Homo sapiens	HITS-CLIP	Functional MTI (Weak)	19536157

## Sheet: Sheet4
intersection
EZH2
E2F7
MELK
KNTC1
CDCA8
SMC4
SLBP
GIGYF1
COX6A1
PPIB
C20orf20
ARPC1A
CCNB1
QPCTL
RFT1
MKI67
YIF1B
COX7A2
RRP1
SOLH
SLC25A39
CENPF
SEC61B
MARCH9
AK2
TOMM22
TFG
TIMM8A
C20orf72
PDIA3
NUP43
THUMPD3
RALY
SF3B4
UBE2Q1
BRIX1
GSS
UCK2
MRRF
DOLPP1
OXNAD1
NCLN
DNA2
CCDC18
SUMO2
TET3
TNPO2
SRPK1
ZNF207
XPO1
C1orf63
NAA40
C17orf42
PGK1
SDC1
PSMD4
CENPP
PTMA
TTYH3
SFRS1
SETD8
TPD52
SYAP1
PTBP1
LRRC1
C17orf96
STC2
FOXK2
SEPHS2
SLC12A9
CDCP1
C8orf59
ORMDL1
INTS8
ZNF217
WIPI2
ARHGAP39
MED8
GLRX3
C17orf58
ILF2
NME4
EIF4A1
SFPQ
TRIM65
GOT1
EFNA4
SSR2
NOP56
POP4
SQRDL
TAGLN2
TBL1XR1
CREBZF
SYNGR2
GDI1
COX7C
FRMD8
ERI2
PPIL2
FBXL19
TIMM17A
PAAF1
RAB34
PGAM1
PLEKHA8
MBOAT1
DCAF13
MYB
SLMO2
FLVCR1
TEX19
ZNF48
SLC25A17
AP1AR
OSTC
MAEA
ACAD9
PCGF2
POU4F1
HOXB7
ARPC5
PATZ1
IDH1
SLC27A4
FBXL20
CDK5R1
U2AF1
NAA15
CUL4B
ACAT2
DDB2
CXCR4
DCLRE1A
ZDHHC9
AP1B1
C3orf21
MTMR4
SQLE
PIGA
HYOU1
SLC25A38
ZNF263
FAM193B
PERP
SMARCD1
FAM71D
RNF44
YRDC
ZNF385A
LASS2
USP3
GSTP1
PABPC1
DBNL
FJX1
NUP205
MRPL35
LYSMD2
KIAA1522
NUBP1
XYLT2
SMC2
PTPMT1
LEPROTL1
CIAO1
RCE1
SHISA5
CLTA
RHEB
GPD2
DOT1L
BTF3L4
TLE1
HIC2
P4HA3
HOXD3
LMBR1L
PIGO
CKAP4
ZNF280C
YES1
ATP2A2
ZNF131
PDE7A
FN3K
B4GALT2
IAH1
LZTS2
SMC6
COL5A3
PDXP
SOX11
TTPAL
GNAI3
SOX4
PI4K2B
SFXN5
FOXQ1
NCOA6
C11orf75
PCTP
VDAC3
NUP160
ELOVL4
PSD3
DLG5
ZNF12
PPP1R9B
MRS2
PHF19
GCLC
NMT1
MAP3K11
CAMKK2
SENP1
ZCCHC3
LDLRAP1
HECTD3
GLOD4
FAIM
RAB9A
SLC33A1
TNFRSF10B
HCFC1
SLC25A36
TP53INP1
PSMD10
DEM1
FTL
ADSS
OS9
CCT2
MAP2K7
C11orf24
HSPBAP1
LIN28B
EGFR
PHF20L1
POLL
DNAJB1
ATP13A3
FURIN
H2AFY2
C9orf30
CMTM6
VKORC1
NGDN
AFTPH
AP2M1
SGSH
ROD1
ARHGAP17
SF3B1
BCAS2
BRWD3
ISY1
PIN1
SLC39A6
SLC16A6
TXLNA
PTPRF
SCOC
FAM117B
UBE2Z
NIPA1
EIF3J
LPGAT1
ATP6V1A
NDRG1
MSN
TYRO3
GABPB2
SUPT16H
HIF1A
COPS3
TRNT1
FOXP4
PPP2R4
YWHAQ
IRF2
UBR7
SUMF1
VAPB
GCH1
SURF4
TBL1X
DDIT4
ZC3H11A
ANKRD52
EPHB4
STK4
MRPL43
LIN7C
COL1A1
TRAK1
UBA2
RALA
C2orf69
SLC39A1
NLRX1
ZMYM1
LARP1
ZNF740
NR1I3
SERBP1
SAPS3
PDIK1L
ALS2CL
RPA1
FAF2
SLC39A9
LAMB3
BRD4
TNFRSF10D
ARHGDIA
TMEM135
PWWP2B
MDC1
AMMECR1L
SP3
DEF8
CTHRC1
RAP2C
CTH
RBM4B
RUNX2
CDK13
WDR81
TTL
ZNF749
ADAMTS4
VRK3
C14orf147
ENC1
UNKL
C5orf25
PGAM4
ZNF398
SRPK2
UBXN4
PHTF2
FBN2
PPP1R14C
VAT1
BICD2
NFKBIA
PREX1
CAV2
ABCA13
ARHGAP18
FUT4
TRIM38
PSEN1
IRS2
AHR
PPP2CA
EIF2C1
SGPP1
GTF3C3
ENDOD1
LASP1
LGALS8
HBS1L
DNAJB6
CAPRIN2
ZNF395
LYSMD4
ME1
MPZL1
KLHDC5
KLHL2
SLC35F5
FAM59A
CNNM3
FSCN1
GNB5
BMP2K
SF3A3
TMEM167A
POLE4
LANCL2
MYH9
TMEM127
FAM135A
ACTR1A
WDR6
TULP4
TBC1D22B
ARHGAP12
CD200
EIF4A2
CNNM1
XRCC5
GXYLT1
FAM57A
CAP1
ARFGEF1
HOXA9
CCL22
KIAA1549
HEXIM1
TOP1
MEIS1
RANBP10
ICK
CASC4
LHFPL2
CETN3
EEF1A1
MAML3
PPP2R5E
KIAA1429
RASSF5
PPP2R5D
GPRIN3
TXNDC5
FUT1
DCUN1D4
SGK1
SMAP2
MAPK11
MTX3
ELK4
DCBLD1
MYO9B
LONRF3
NUDT6
FADS2
BCL11A
NSMCE4A
ZNF664
PPP1R8
KCTD15
LRIG3
KIF21A
BNIP3L
KLC4
SETD1B
RNF10
NUP153
B3GALNT1
NECAP2
TTC30B
SLC30A5
LIMK2
IP6K2
FOXG1
HMGN4
UTP23
CNN2
MECOM
CCDC117
CD44
RNF185
CUX1
NTNG1
BCL10
KIAA1432
TCF7
KLHL23
PITPNB
SON
ANKRD28
SESN1
ALPI
KIAA0831
CNTNAP1
PRKCB
SEPT9
VAMP3
TMEM170A
C19orf2
CSNK1G1
CNBP
SMEK1
UBE2E2
SPTLC2
NFAT5
C10orf46
MAP3K3
FGL2
DHDDS
AFAP1
ZBTB38
ZC3HAV1
ADCY1
WASF2
NPAS2
STXBP6
PURB
CELF1
CALM1
MAP3K14
CPD
PPP1R12C
ADAM9
JAZF1
STAU2
SPOPL
ZMIZ1
SLC30A7
PAX5
PCDHGA1
ITPRIPL2
FLI1
ZCCHC2
TLE4
GDF11
ZNF286A
SP1
CHD2
TPM4
STOM
IBTK
KTELC1
MAPK14
CSNK1G3
FBXL5
NFIA
PHIP
RASGRP3
RAP1B
PFKFB3
CASC3
BCL2L2
SH3PXD2B
TGOLN2
SMARCA2
IQGAP1
NADK
TNRC6B
SLC38A3
YTHDF3
PRDM1
BTBD10
CD47
RBMXL1
GZF1
MORN4
BAZ2A
AKIRIN1
BICD1
CRTC3
DAG1
HS2ST1
C20orf194
RMND5A
LRRC58
DYRK1A
PPM1D
IL6ST
MKRN3
LUZP6
SACM1L
MCFD2
EDEM1
CRK
SEPN1
ING3
CSGALNACT1
PLCL2
IGF1R
OSBPL9
SORBS3
TTC30A
MECP2
EPB41
PDE8A
POU2F2
TMEM87B
LUZP1
CYLD
B3GNT2
PPP2CB
PACRGL
RAB5C
ZNF436
MMGT1
C16orf52
ZBTB34
RB1CC1
SOBP
RBPJ
FAM117A
SCG2
MOSPD2
POU2F1
ANKRD12
KIAA1147
TEAD1
ZC3H14
ESYT1
ZNF720
ZNF521
CASKIN2
RFC1
GABARAPL1
TCF7L2
WTAP
DTWD2
ARL3
PCNP
CUL4A
LRRC28
PELI1
RFFL
UBXN7
ZBTB10
TMEM200B
MAP3K2
FAM13A
BAG4
RPS9
C1orf216
FOXP1
MLL3
TM4SF1
CORO1C
ASAP2
EPHA5
CD200R1
MAFG
SEPT15
SOCS2
ABCA2
EIF4B
CD4
TGFBR1
COL25A1
ALAD
GALNT1
SNORA81
ODZ4
SELPLG
WDTC1
RALGAPB
RAB7L1
NDUFAF2
EXD2
SLC39A8
PTPRK
MET
PRDM16
ZNF791
PTBP2
HCN2
CEP85L
CPEB4
RTFDC1
PPP1CC
MCL1
PKM
HLA-B
ERG
SRM
PI4KB
EIF4EBP1
ODC1
DDX3X
WDR26
NCOA3
CCT6A
ARFIP2
DDX18
CSNK1D
ASPM
CDV3
RPL36
CPNE3
MTPN
PTPRG
DDX5
SEC31A
EP300
PARP1
G3BP2
GNB2L1
TRAPPC1
PLD3
COX6A1P2
EYA1
GDI2
TSN
ZC3HAV1L
FGFR1
UBE2L3
PITX3
HCN4
RPL8
KCNH2
STK3
CDC42
RHOA
GLI1
AKT1
FAM160B1
MMP9
CTGF
DUX4L9
FOXL2
EMID1
MC2R
SESN3
RHOQ
HIST2H2AC
DCAKD
ZBTB37
RNF103-CHMP3
MYPN
CHMP3
ZFP28
CCDC39
ITPKB
CCNI
TXNRD3NB
PDE1A
RNF168
C17orf64
ZMAT4
TRIM71
FOSL2
SERPINH1
ANGPT4
CMTM4
