# Supplementary material for: miR-133b, a particular member of myomiRs, coming into playing its unique pathological role in human cancer
Source: Oncotarget. 2017 Mar 31;8(30):50193–208. doi: 10.18632/oncotarget.16745 (PMC5564843; doi:10.18632/oncotarget.16745)
Supplement: Supplementary file 3 [file oncotarget-08-50193-s003.xlsx]

## Sheet: Sheet1
Stable 2: The enrichment analysisoftarget genes of miR-133b, Sheet 1:KEGG pathway enrichment analysis;Sheet 2:OMIM_Disease enrichment analysis.All result proceed from Enrichr.
Term	Overlap	P-value	Adjusted P-value	Old P-value	Old Adjusted P-value	Z-score	Combined Score	Genes
Adherens junction_Homo sapiens_hsa04520	14/74	3.62795e-07	9.46895e-05	1.21784e-05	0.00317855	-1.87085	17.3332	TCF7L2;YES1;TCF7;IQGAP1;RHOA;TGFBR1;PTPRF;EGFR;IGF1R;CDC42;EP300;WASF2;MET;FGFR1
Proteoglycans in cancer_Homo sapiens_hsa05205	21/203	1.63116e-05	0.00212866	0.000340958	0.0444951	-1.98745	12.2273	DDX5;PRKCB;CAV2;MSN;IQGAP1;MAPK14;HIF1A;MMP9;RHOA;EGFR;IGF1R;CDC42;MAPK11;PPP1CC;AKT1;SDC1;PPP1R12C;MET;CD44;EIF4B;FGFR1
Rap1 signaling pathway_Homo sapiens_hsa04015	20/211	8.90397e-05	0.00708754	0.00128458	0.0838188	-1.91111	9.45887	ANGPT4;RALA;PRKCB;GNAI3;ADCY1;MAPK14;EFNA4;RHOA;EGFR;RASGRP3;IGF1R;RAP1B;CDC42;MAPK11;RASSF5;AKT1;CALM1;CRK;MET;FGFR1
Pathways in cancer_Homo sapiens_hsa05200	29/397	0.000297992	0.0155552	0.0049526	0.143625	-2.00301	8.33924	RALA;GSTP1;TCF7;GNAI3;CXCR4;ADCY1;GLI1;STK4;HIF1A;EGFR;RASGRP3;IGF1R;CDC42;TFG;MECOM;RASSF5;AKT1;EP300;TCF7L2;LAMB3;PRKCB;MMP9;RHOA;TGFBR1;NFKBIA;GNB5;CRK;MET;FGFR1
Shigellosis_Homo sapiens_hsa05131	10/65	0.000108621	0.00708754	0.000927792	0.0807179	-1.63484	8.09153	NFKBIA;CDC42;MAPK11;ARPC1A;U2AF1;ARPC5;MAPK14;WASF2;CRK;CD44
Endocytosis_Homo sapiens_hsa04144	21/259	0.0005193	0.0156336	0.00555432	0.144968	-1.78973	7.44229	ARFGEF1;RAB5C;CAV2;ARPC1A;HLA-B;CLTA;CXCR4;ASAP2;ARPC5;RHOA;EGFR;TGFBR1;IGF1R;CDC42;PSD3;CHMP3;LDLRAP1;SMAP2;RNF103-CHMP3;MET;AP2M1
Neurotrophin signaling pathway_Homo sapiens_hsa04722	13/120	0.000415279	0.0156336	0.0031673	0.137777	-1.75225	7.28645	MAP3K3;PSEN1;MAPK14;RHOA;NFKBIA;RAP1B;CDC42;MAPK11;ARHGDIA;AKT1;CALM1;MAP2K7;CRK
RNA transport_Homo sapiens_hsa03013	16/172	0.00053909	0.0156336	0.00454654	0.143625	-1.67312	6.95739	EIF4A2;EIF4A1;NUP205;POP4;NUP153;CASC3;TRNT1;NUP160;EEF1A1;XPO1;EIF3J;SUMO2;EIF4EBP1;NUP43;PABPC1;EIF4B
Bacterial invasion of epithelial cells_Homo sapiens_hsa05100	10/78	0.000500533	0.0156336	0.00315541	0.137777	-1.60489	6.67365	CDC42;SEPT9;CAV2;ARPC1A;CLTA;ARPC5;WASF2;CRK;MET;RHOA
MAPK signaling pathway_Homo sapiens_hsa04010	20/255	0.00105333	0.0239923	0.00935161	0.174341	-1.74319	6.50214	MAP3K2;MAP3K3;PRKCB;MAPK14;STK4;EGFR;TGFBR1;RASGRP3;STK3;ELK4;RAP1B;CDC42;MAPK11;MECOM;AKT1;MAP2K7;MAP3K14;CRK;MAP3K11;FGFR1
Central carbon metabolism in cancer_Homo sapiens_hsa05230	9/67	0.000670481	0.0174996	0.00379542	0.141515	-1.57974	6.39096	PKM;IDH1;PGAM1;AKT1;PGAM4;MET;HIF1A;EGFR;FGFR1
Ras signaling pathway_Homo sapiens_hsa04014	18/227	0.0016245	0.0292187	0.0121067	0.184518	-1.67232	5.90824	ANGPT4;RALA;RAB5C;PRKCB;STK4;EFNA4;RHOA;EGFR;RASGRP3;IGF1R;RAP1B;CDC42;RASSF5;AKT1;GNB5;CALM1;MET;FGFR1
FoxO signaling pathway_Homo sapiens_hsa04068	13/133	0.00110309	0.0239923	0.00699108	0.165879	-1.5467	5.76923	GABARAPL1;FOXG1;IRS2;MAPK14;STK4;EGFR;TGFBR1;IGF1R;MAPK11;CCNB1;AKT1;EP300;SGK1
GnRH signaling pathway_Homo sapiens_hsa04912	10/91	0.00167923	0.0292187	0.00840864	0.16882	-1.54295	5.45118	MAP3K2;CDC42;MAP3K3;MAPK11;PRKCB;ADCY1;MAPK14;CALM1;MAP2K7;EGFR
Sphingolipid signaling pathway_Homo sapiens_hsa04071	12/120	0.00138799	0.0278666	0.00800172	0.16882	-1.46701	5.25238	PPP2CA;MAPK11;PPP2CB;SPTLC2;PRKCB;PPP2R5E;GNAI3;AKT1;PPP2R5D;MAPK14;RHOA;SGPP1
Longevity regulating pathway - mammal_Homo sapiens_hsa04211	10/94	0.00214458	0.0349835	0.010257	0.178471	-1.48697	4.98564	SESN3;RHEB;RB1CC1;SESN1;EIF4EBP1;AKT1;IRS2;ADCY1;CAMKK2;IGF1R
Dopaminergic synapse_Homo sapiens_hsa04728	12/129	0.002567	0.0372214	0.0131722	0.184518	-1.44062	4.74091	PPP2CA;MAPK11;PPP1CC;PPP2CB;PRKCB;PPP2R5E;GNAI3;AKT1;PPP2R5D;GNB5;MAPK14;CALM1
Adrenergic signaling in cardiomyocytes_Homo sapiens_hsa04261	13/148	0.00288113	0.0395777	0.0152011	0.188928	-1.40954	4.55211	TPM4;GNAI3;ATP2A2;PPP2R5D;ADCY1;MAPK14;PPP2CA;MAPK11;PPP1CC;PPP2CB;PPP2R5E;AKT1;CALM1
Transcriptional misregulation in cancer_Homo sapiens_hsa05202	15/180	0.00238906	0.0366791	0.0143871	0.187751	-1.37285	4.53803	DDX5;EYA1;DOT1L;PAX5;MMP9;RUNX2;FLI1;IGF1R;ELK4;HOXA9;MEIS1;SP1;BMP2K;ERG;MET
Epithelial cell signaling in Helicobacter pylori infection_Homo sapiens_hsa05120	8/68	0.0031135	0.0406312	0.0124676	0.184518	-1.25483	4.01949	NFKBIA;CDC42;ATP6V1A;MAPK11;MAPK14;MET;MAP3K14;EGFR
HIF-1 signaling pathway_Homo sapiens_hsa04066	10/103	0.00418968	0.0475438	0.0176773	0.197145	-1.25151	3.81223	ANGPT4;PFKFB3;PRKCB;EIF4EBP1;PGK1;AKT1;EP300;HIF1A;EGFR;IGF1R
T cell receptor signaling pathway_Homo sapiens_hsa04660	10/104	0.00448901	0.048818	0.018697	0.197145	-1.2447	3.75857	NFKBIA;CDC42;MAPK11;CD4;AKT1;BCL10;MAPK14;MAP2K7;MAP3K14;RHOA
Prostate cancer_Homo sapiens_hsa05215	9/89	0.00493553	0.051527	0.0191509	0.197145	-1.25491	3.72163	NFKBIA;TCF7L2;GSTP1;TCF7;AKT1;EP300;EGFR;FGFR1;IGF1R
Leukocyte transendothelial migration_Homo sapiens_hsa04670	11/118	0.00374884	0.0444749	0.0170137	0.197145	-1.18778	3.69735	RAP1B;CDC42;MAPK11;PRKCB;RASSF5;GNAI3;MSN;CXCR4;MAPK14;MMP9;RHOA
PI3K-Akt signaling pathway_Homo sapiens_hsa04151	22/341	0.00678573	0.0571315	0.0435335	0.299006	-1.28924	3.69032	ANGPT4;LAMB3;PPP2R5D;EFNA4;EGFR;IGF1R;COL1A1;PPP2CA;PPP2CB;YWHAQ;RHEB;PPP2R5E;MYB;DDIT4;EIF4EBP1;AKT1;GNB5;SGK1;MET;EIF4B;FGFR1;MCL1
Oocyte meiosis_Homo sapiens_hsa04114	11/123	0.00513701	0.0515676	0.021963	0.204726	-1.22141	3.62131	PPP2CA;PPP1CC;PPP2CB;CCNB1;YWHAQ;PPP2R5E;PPP2R5D;ADCY1;CALM1;CPEB4;IGF1R
p53 signaling pathway_Homo sapiens_hsa04115	8/69	0.00341253	0.0424128	0.0134323	0.184518	-1.07917	3.4105	CCNB1;SESN3;PERP;SESN1;SHISA5;TNFRSF10B;PPM1D;DDB2
AMPK signaling pathway_Homo sapiens_hsa04152	11/124	0.00545799	0.0527606	0.0230679	0.207611	-1.12686	3.31522	PPP2CA;PPP2CB;PFKFB3;RHEB;PPP2R5E;EIF4EBP1;AKT1;IRS2;PPP2R5D;IGF1R;CAMKK2
Fc gamma R-mediated phagocytosis_Homo sapiens_hsa04666	9/93	0.00657765	0.0571315	0.0241963	0.210508	-1.06576	3.05062	CDC42;PRKCB;LIMK2;ARPC1A;AKT1;ASAP2;ARPC5;WASF2;CRK
Protein processing in endoplasmic reticulum_Homo sapiens_hsa04141	13/169	0.00872742	0.071183	0.0370447	0.284348	-1.07424	2.83868	PDIA3;EDEM1;SSR2;UBE2E2;CKAP4;DNAJB1;OS9;HYOU1;SEC61B;MAP2K7;RNF185;TXNDC5;SEC31A
mTOR signaling pathway_Homo sapiens_hsa04150	7/60	0.00582244	0.0542735	0.019639	0.197145	-0.952746	2.77603	PRKCB;RHEB;DDIT4;EIF4EBP1;AKT1;HIF1A;EIF4B
Influenza A_Homo sapiens_hsa05164	13/175	0.0114904	0.0856856	0.0461306	0.30872	-1.08908	2.67595	NLRX1;PRKCB;TNFRSF10B;FURIN;MAPK14;TNFRSF10D;NFKBIA;MAPK11;DNAJB1;XPO1;AKT1;EP300;MAP2K7
cAMP signaling pathway_Homo sapiens_hsa04024	14/199	0.0139274	0.0908762	0.0560798	0.332655	-0.936493	2.24595	HCN4;GNAI3;ATP2A2;ADCY1;GLI1;RHOA;RAP1B;NFKBIA;PPP1CC;MC2R;AKT1;EP300;CALM1;HCN2
Epstein-Barr virus infection_Homo sapiens_hsa05169	14/202	0.015685	0.0974709	0.0615818	0.34941	-0.93531	2.17759	HLA-B;MAPK14;RBPJ;NFKBIA;MAPK11;XPO1;PSMD4;YWHAQ;AKT1;EP300;MAP2K7;PTMA;MAP3K14;CD44
Focal adhesion_Homo sapiens_hsa04510	14/202	0.015685	0.0974709	0.0615818	0.34941	-0.916187	2.13307	LAMB3;PRKCB;CAV2;RHOA;EGFR;IGF1R;COL1A1;RAP1B;CDC42;PPP1CC;AKT1;PPP1R12C;CRK;MET
Chagas disease (American trypanosomiasis)_Homo sapiens_hsa05142	9/104	0.0132673	0.0907917	0.0428142	0.299006	-0.85424	2.04948	NFKBIA;PPP2CA;MAPK11;PPP2CB;GNAI3;AKT1;ADCY1;MAPK14;TGFBR1
Renal cell carcinoma_Homo sapiens_hsa05211	7/66	0.009753	0.0771374	0.0299168	0.25188	-0.773627	1.98216	RAP1B;CDC42;AKT1;EP300;CRK;MET;HIF1A
Chemokine signaling pathway_Homo sapiens_hsa04062	13/187	0.0190033	0.107823	0.0687267	0.381452	-0.760941	1.69482	CCL22;PRKCB;GNAI3;CXCR4;ADCY1;RHOA;NFKBIA;RAP1B;CDC42;PREX1;AKT1;GNB5;CRK
Salmonella infection_Homo sapiens_hsa05132	8/86	0.0127054	0.0907917	0.0392204	0.284348	-0.682798	1.63816	CDC42;MAPK11;KLC4;ARPC1A;MYH9;ARPC5;MAPK14;WASF2
Axon guidance_Homo sapiens_hsa04360	10/127	0.0172601	0.102195	0.0556655	0.332655	-0.69746	1.59082	EPHA5;NTNG1;CDC42;LIMK2;GNAI3;CXCR4;EFNA4;MET;RHOA;EPHB4
Regulation of actin cytoskeleton_Homo sapiens_hsa04810	14/214	0.0244583	0.130278	0.0871838	0.406339	-0.733759	1.49546	LIMK2;ARPC1A;MSN;IQGAP1;ARPC5;RHOA;EGFR;CDC42;PPP1CC;MYH9;PPP1R12C;WASF2;CRK;FGFR1
Nucleotide excision repair_Homo sapiens_hsa03420	6/47	0.00673324	0.0571315	0.0209193	0.20222	-0.46698	1.33668	CUL4A;POLE4;RFC1;RPA1;CUL4B;DDB2
Hippo signaling pathway_Homo sapiens_hsa04390	11/153	0.0237308	0.129036	0.0752234	0.392666	-0.605905	1.24069	PPP2CA;PPP1CC;TCF7L2;PPP2CB;YWHAQ;TCF7;CSNK1D;TEAD1;TGFBR1;CTGF;STK3
mRNA surveillance pathway_Homo sapiens_hsa03015	8/91	0.0174143	0.102195	0.0507145	0.322841	-0.526966	1.20194	PPP2CA;HBS1L;PPP1CC;PPP2CB;PPP2R5E;PPP2R5D;PABPC1;CASC3
RIG-I-like receptor signaling pathway_Homo sapiens_hsa04622	7/70	0.0132719	0.0907917	0.0384866	0.284348	-0.480325	1.15239	NFKBIA;MAPK11;CYLD;NLRX1;DDX3X;PIN1;MAPK14
Progesterone-mediated oocyte maturation_Homo sapiens_hsa04914	8/98	0.0259477	0.135447	0.0701521	0.381452	-0.569349	1.13823	MAPK11;CCNB1;GNAI3;AKT1;ADCY1;MAPK14;CPEB4;IGF1R
Insulin signaling pathway_Homo sapiens_hsa04910	10/139	0.030069	0.149554	0.0869003	0.406339	-0.542773	1.03132	SOCS2;PPP1CC;RHEB;EIF4EBP1;AKT1;IRS2;CALM1;CRK;RHOQ;PTPRF
Tight junction_Homo sapiens_hsa04530	10/139	0.030069	0.149554	0.0869003	0.406339	-0.482836	0.917437	PPP2CA;CDC42;PPP2CB;YES1;EPB41;PRKCB;GNAI3;AKT1;MYH9;RHOA
Platelet activation_Homo sapiens_hsa04611	9/122	0.0334759	0.158858	0.0904774	0.414291	-0.491293	0.903853	COL1A1;RAP1B;MAPK11;PPP1CC;GNAI3;AKT1;ADCY1;MAPK14;RHOA
Hepatitis B_Homo sapiens_hsa05161	10/146	0.0400664	0.184536	0.109215	0.459762	-0.534473	0.90321	NFKBIA;DDX3X;YWHAQ;PRKCB;VDAC3;AKT1;EP300;MMP9;TGFBR1;DDB2
Glutathione metabolism_Homo sapiens_hsa00480	6/52	0.0109695	0.0842072	0.0311357	0.25395	-0.363396	0.899214	GCLC;GSS;IDH1;GSTP1;ODC1;SRM
Choline metabolism in cancer_Homo sapiens_hsa05231	8/101	0.0303691	0.149554	0.0797077	0.401397	-0.469803	0.892672	PRKCB;RHEB;SP1;EIF4EBP1;AKT1;HIF1A;WASF2;EGFR
MicroRNAs in cancer_Homo sapiens_hsa05206	17/297	0.0434209	0.19358	0.149897	0.498101	-0.531644	0.872993	TRIM71;PRKCB;IRS2;MMP9;RHOA;EGFR;FOXP1;DDIT4;FSCN1;EP300;CRK;MET;SOX4;CD44;BCL2L2;EZH2;MCL1
Biosynthesis of amino acids_Homo sapiens_hsa01230	7/74	0.0176198	0.102195	0.0485281	0.316646	-0.354825	0.809312	PKM;GOT1;CTH;IDH1;PGAM1;PGK1;PGAM4
HTLV-I infection_Homo sapiens_hsa05166	15/258	0.0495744	0.202171	0.155273	0.498101	-0.369261	0.590317	MAP3K3;CRTC3;HLA-B;ADCY1;TGFBR1;ELK4;POLE4;NFKBIA;XPO1;MYB;TP53INP1;VDAC3;AKT1;EP300;MAP3K14
Insulin resistance_Homo sapiens_hsa04931	8/109	0.0446133	0.194068	0.108789	0.459762	-0.297565	0.487871	NFKBIA;PPP1CC;PPP2R4;PRKCB;AKT1;IRS2;PTPRF;SLC27A4
TNF signaling pathway_Homo sapiens_hsa04668	8/110	0.0466566	0.198726	0.112787	0.467262	-0.299192	0.483443	NFKBIA;MAPK11;BAG4;AKT1;MAPK14;MAP2K7;MAP3K14;MMP9
Osteoclast differentiation_Homo sapiens_hsa04380	9/132	0.0510072	0.204716	0.126733	0.498101	-0.207697	0.329435	NFKBIA;MAPK11;CYLD;AKT1;MAPK14;MAP2K7;MAP3K14;TGFBR1;FOSL2
Morphine addiction_Homo sapiens_hsa05032	7/91	0.0472069	0.198726	0.108491	0.459762	-0.0927027	0.149792	PRKCB;PDE1A;GNAI3;ADCY1;GNB5;PDE7A;PDE8A
Ubiquitin mediated proteolysis_Homo sapiens_hsa04120	9/137	0.061686	0.236765	0.147391	0.498101	-0.051632	0.0743854	CUL4A;PPIL2;UBE2Q1;UBA2;UBE2E2;UBE2Z;UBE2L3;CUL4B;DDB2
Long-term potentiation_Homo sapiens_hsa04720	6/66	0.0321287	0.155289	0.0751471	0.392666	-0.0122178	0.0227553	RAP1B;PPP1CC;PRKCB;EP300;ADCY1;CALM1
Carbon metabolism_Homo sapiens_hsa01200	8/113	0.0531493	0.207044	0.125253	0.498101	-0.00464021	0.00730751	PKM;GOT1;IDH1;PGAM1;ME1;PGK1;PGAM4;ACAT2
Olfactory transduction_Homo sapiens_hsa04740	2/415	0.999997	0.999997	1	1	4.16556	-1.3275e-05	PDE1A;CALM1
Neuroactive ligand-receptor interaction_Homo sapiens_hsa04080	1/277	0.999966	0.999997	0.999993	1	4.36369	-1.39064e-05	MC2R
Estrogen signaling pathway_Homo sapiens_hsa04915	7/99	0.0682111	0.250748	0.146197	0.498101	0.0479636	-0.0663485	SP1;GNAI3;AKT1;ADCY1;CALM1;MMP9;EGFR
Phosphatidylinositol signaling system_Homo sapiens_hsa04070	7/98	0.0653232	0.245898	0.141175	0.498101	0.072705	-0.101993	ITPKB;PI4K2B;PRKCB;PI4KB;CALM1;MTMR4;IP6K2
AGE-RAGE signaling pathway in diabetic complications_Homo sapiens_hsa04933	7/101	0.074213	0.254863	0.156492	0.498101	0.0834818	-0.114122	COL1A1;CDC42;MAPK11;PRKCB;AKT1;MAPK14;TGFBR1
Melanogenesis_Homo sapiens_hsa04916	7/100	0.0711743	0.254473	0.151303	0.498101	0.0951654	-0.13024	TCF7L2;PRKCB;TCF7;GNAI3;EP300;ADCY1;CALM1
Systemic lupus erythematosus_Homo sapiens_hsa05322	2/135	0.95888	0.97003	0.97913	0.986691	4.67251	-0.142177	H2AFY2;HIST2H2AC
Rheumatoid arthritis_Homo sapiens_hsa05323	1/90	0.96423	0.971676	0.978723	0.986691	5.61327	-0.161284	ATP6V1A
Chemical carcinogenesis_Homo sapiens_hsa05204	1/82	0.951876	0.966691	0.970093	0.985192	6.00418	-0.203398	GSTP1
Glucagon signaling pathway_Homo sapiens_hsa04922	7/101	0.074213	0.254863	0.156492	0.498101	0.156394	-0.213796	PKM;SMEK1;PGAM1;AKT1;PGAM4;EP300;CALM1
RNA degradation_Homo sapiens_hsa03018	1/77	0.942076	0.960475	0.963009	0.981817	6.33703	-0.255553	PABPC1
Metabolism of xenobiotics by cytochrome P450_Homo sapiens_hsa00980	1/73	0.932819	0.954767	0.956156	0.978653	6.72643	-0.31135	GSTP1
Bile secretion_Homo sapiens_hsa04976	1/71	0.92765	0.953215	0.952268	0.978512	6.75464	-0.323644	ADCY1
Drug metabolism - cytochrome P450_Homo sapiens_hsa00982	1/69	0.922085	0.951242	0.948038	0.978015	7.22301	-0.361058	GSTP1
Cytosolic DNA-sensing pathway_Homo sapiens_hsa04623	1/64	0.906228	0.938594	0.935755	0.969174	7.513	-0.476117	NFKBIA
Cell cycle_Homo sapiens_hsa04110	3/124	0.831885	0.887809	0.900259	0.943645	4.4098	-0.524758	CCNB1;YWHAQ;EP300
Spliceosome_Homo sapiens_hsa03040	8/134	0.114289	0.318814	0.230241	0.579536	0.471154	-0.538599	SF3B4;SF3A3;ISY1;DDX5;RBMXL1;U2AF1;SF3B1;BCAS2
Cytokine-cytokine receptor interaction_Homo sapiens_hsa04060	8/265	0.748799	0.857178	0.881499	0.943645	3.59129	-0.553453	CCL22;CXCR4;TNFRSF10B;IL6ST;MET;EGFR;TGFBR1;TNFRSF10D
Ribosome_Homo sapiens_hsa03010	4/137	0.736317	0.852557	0.83893	0.943645	3.68369	-0.587605	RPS9;RPL36;RPL8;MRPL35
Serotonergic synapse_Homo sapiens_hsa04726	3/112	0.776759	0.873854	0.858848	0.943645	4.48264	-0.604449	PRKCB;GNAI3;GNB5
Natural killer cell mediated cytotoxicity_Homo sapiens_hsa04650	4/135	0.725786	0.849463	0.830731	0.942699	3.79725	-0.619525	PRKCB;HLA-B;TNFRSF10B;TNFRSF10D
TGF-beta signaling pathway_Homo sapiens_hsa04350	6/84	0.0843303	0.278449	0.165536	0.50198	0.489007	-0.625205	PPP2CA;PPP2CB;SP1;EP300;RHOA;TGFBR1
Oxidative phosphorylation_Homo sapiens_hsa00190	4/133	0.714946	0.84865	0.822189	0.942699	3.81731	-0.626453	ATP6V1A;COX7A2;COX6A1;COX7C
Protein digestion and absorption_Homo sapiens_hsa04974	2/90	0.842581	0.893958	0.898001	0.943645	5.60573	-0.628383	COL1A1;COL5A3
Hematopoietic cell lineage_Homo sapiens_hsa04640	2/88	0.833384	0.887809	0.890891	0.943645	5.34657	-0.636233	CD4;CD44
Oxytocin signaling pathway_Homo sapiens_hsa04921	9/158	0.121142	0.320286	0.249997	0.600271	0.564123	-0.642278	PPP1CC;PRKCB;GNAI3;ADCY1;CALM1;PPP1R12C;EGFR;RHOA;CAMKK2
Phagosome_Homo sapiens_hsa04145	5/154	0.660571	0.817105	0.790351	0.941925	3.33467	-0.673562	ATP6V1A;RAB5C;HLA-B;SEC61B;VAMP3
Glycerolipid metabolism_Homo sapiens_hsa00561	1/59	0.887151	0.922495	0.920579	0.957256	8.36885	-0.67514	MBOAT1
Taste transduction_Homo sapiens_hsa04742	2/83	0.808239	0.881429	0.871064	0.943645	5.35502	-0.675861	HCN4;PDE1A
Jak-STAT signaling pathway_Homo sapiens_hsa04630	5/158	0.682469	0.824649	0.807909	0.942699	3.53499	-0.681536	SOCS2;AKT1;EP300;IL6ST;MCL1
Pyrimidine metabolism_Homo sapiens_hsa00240	3/105	0.738229	0.852557	0.828302	0.942699	4.35194	-0.694202	POLE4;UCK2;NME4
Insulin secretion_Homo sapiens_hsa04911	2/85	0.818679	0.882955	0.879362	0.943645	5.58194	-0.694845	PRKCB;ADCY1
Viral carcinogenesis_Homo sapiens_hsa05203	11/205	0.126811	0.321336	0.27655	0.609749	0.612352	-0.695183	NFKBIA;CDC42;DDX3X;PKM;YWHAQ;HLA-B;VDAC3;EP300;RBPJ;IL6ST;RHOA
Peroxisome_Homo sapiens_hsa04146	2/83	0.808239	0.881429	0.871064	0.943645	5.5342	-0.698477	SLC25A17;IDH1
Staphylococcus aureus infection_Homo sapiens_hsa05150	1/56	0.873891	0.912342	0.90981	0.949842	8.25016	-0.75687	SELPLG
ErbB signaling pathway_Homo sapiens_hsa04012	6/87	0.0959491	0.291194	0.183834	0.515922	0.624474	-0.770453	PRKCB;EIF4EBP1;AKT1;MAP2K7;CRK;EGFR
ECM-receptor interaction_Homo sapiens_hsa04512	6/82	0.0770427	0.261145	0.153794	0.498101	0.596512	-0.800926	COL1A1;LAMB3;DAG1;SDC1;CD47;CD44
Herpes simplex infection_Homo sapiens_hsa05168	7/185	0.508176	0.728757	0.683033	0.900361	2.53739	-0.802867	NFKBIA;PPP1CC;MED8;HLA-B;EP300;SRPK1;HCFC1
Cell adhesion molecules (CAMs)_Homo sapiens_hsa04514	8/142	0.144671	0.344662	0.276736	0.609749	0.801886	-0.854161	NTNG1;CD4;CNTNAP1;SELPLG;HLA-B;SDC1;PTPRF;MPZL1
Wnt signaling pathway_Homo sapiens_hsa04310	8/142	0.144671	0.344662	0.276736	0.609749	0.812299	-0.865253	TCF7L2;TBL1XR1;PRKCB;TCF7;EP300;TBL1X;PSEN1;RHOA
Purine metabolism_Homo sapiens_hsa00230	9/176	0.19003	0.416788	0.352176	0.71186	1.01766	-0.890637	POLE4;PKM;PDE1A;AK2;NME4;ADCY1;PDE7A;PDE8A;ADSS
Signaling pathways regulating pluripotency of stem cells_Homo sapiens_hsa04550	8/142	0.144671	0.344662	0.276736	0.609749	0.840207	-0.89498	MAPK11;MEIS1;PCGF2;AKT1;MAPK14;IL6ST;FGFR1;IGF1R
Huntington's disease_Homo sapiens_hsa05016	8/193	0.400669	0.646266	0.590744	0.856579	2.0664	-0.902076	SP1;VDAC3;CLTA;EP300;COX7A2;COX6A1;COX7C;AP2M1
Salivary secretion_Homo sapiens_hsa04970	3/89	0.630787	0.803668	0.737025	0.907144	4.15875	-0.908974	PRKCB;ADCY1;CALM1
GABAergic synapse_Homo sapiens_hsa04727	6/88	0.100003	0.292737	0.190106	0.522291	0.740659	-0.909885	GABARAPL1;PRKCB;GNAI3;ADCY1;GNB5;SLC38A3
Alcoholism_Homo sapiens_hsa05034	7/179	0.473449	0.695819	0.650503	0.870674	2.50908	-0.909955	PPP1CC;H2AFY2;GNAI3;GNB5;CALM1;HIST2H2AC;CAMKK2
Parkinson's disease_Homo sapiens_hsa05012	6/142	0.410434	0.648631	0.574565	0.856579	2.13021	-0.922148	VDAC3;GNAI3;COX7A2;COX6A1;COX7C;UBE2L3
Thyroid hormone synthesis_Homo sapiens_hsa04918	2/71	0.733732	0.852557	0.809371	0.942699	5.95606	-0.950084	PRKCB;ADCY1
Ribosome biogenesis in eukaryotes_Homo sapiens_hsa03008	3/89	0.630787	0.803668	0.737025	0.907144	4.36782	-0.954671	NOP56;XPO1;POP4
Alzheimer's disease_Homo sapiens_hsa05010	7/168	0.408438	0.648631	0.586099	0.856579	2.21313	-0.958045	ATP2A2;COX7A2;PSEN1;CALM1;COX6A1;COX7C;CDK5R1
Gap junction_Homo sapiens_hsa04540	6/88	0.100003	0.292737	0.190106	0.522291	0.781807	-0.960435	MAP3K2;PRKCB;GNAI3;CSNK1D;ADCY1;EGFR
Apoptosis_Homo sapiens_hsa04210	7/140	0.245781	0.491143	0.402235	0.720342	1.35447	-0.963053	NFKBIA;PARP1;AKT1;TNFRSF10B;MAP3K14;TNFRSF10D;MCL1
Lysosome_Homo sapiens_hsa04142	5/123	0.461912	0.688908	0.611773	0.870674	2.59659	-0.967612	ABCA2;AP1B1;CLTA;SUMF1;SGSH
Fanconi anemia pathway_Homo sapiens_hsa03460	1/53	0.859076	0.900477	0.897586	0.943645	9.24482	-0.969139	RPA1
Measles_Homo sapiens_hsa05162	7/136	0.224215	0.465701	0.37496	0.720342	1.2698	-0.970393	NFKBIA;AKT1;TNFRSF10B;MSN;RAB9A;GNB2L1;TNFRSF10D
Autoimmune thyroid disease_Homo sapiens_hsa05320	1/53	0.859076	0.900477	0.897586	0.943645	9.27321	-0.972114	HLA-B
Long-term depression_Homo sapiens_hsa04730	5/60	0.0659497	0.245898	0.128514	0.498101	0.696936	-0.977688	PPP2CA;PPP2CB;PRKCB;GNAI3;IGF1R
VEGF signaling pathway_Homo sapiens_hsa04370	5/61	0.0698017	0.253031	0.134671	0.498101	0.711826	-0.978222	CDC42;MAPK11;PRKCB;AKT1;MAPK14
Phospholipase D signaling pathway_Homo sapiens_hsa04072	6/144	0.423396	0.656949	0.58783	0.856579	2.3596	-0.991382	RALA;RHEB;AKT1;ADCY1;EGFR;RHOA
Thyroid hormone signaling pathway_Homo sapiens_hsa04919	7/118	0.13714	0.34089	0.255584	0.600271	0.929181	-0.99998	PRKCB;RHEB;NCOA3;AKT1;ATP2A2;EP300;HIF1A
cGMP-PKG signaling pathway_Homo sapiens_hsa04022	9/167	0.153678	0.354956	0.299996	0.647098	0.969288	-1.00395	PPP1CC;VDAC3;GNAI3;AKT1;ATP2A2;IRS2;ADCY1;CALM1;RHOA
Metabolic pathways_Homo sapiens_hsa01100	48/1239	0.335959	0.567824	0.800607	0.942699	1.78784	-1.01182	ATP6V1A;B4GALT2;PI4K2B;PIGO;ODC1;XYLT2;AK2;PDXP;MTMR4;COX6A1;COX7C;FUT1;ACAT2;FUT4;PLD3;SRM;SGSH;ALAD;SPTLC2;ME1;PGK1;ADSS;SEPHS2;NADK;CSGALNACT1;B3GALNT1;GOT1;GCH1;PGAM1;GALNT1;GSS;IDH1;SLC33A1;MBOAT1;NME4;POLE4;ITPKB;SQLE;UCK2;GCLC;PKM;PIGA;CTH;P4HA3;PGAM4;B3GNT2;ALPI;PI4KB
Mineral absorption_Homo sapiens_hsa04978	1/51	0.848246	0.896324	0.888533	0.943645	9.39093	-1.02786	FTL
Small cell lung cancer_Homo sapiens_hsa05222	3/86	0.607565	0.788928	0.716203	0.907144	4.34208	-1.02942	NFKBIA;LAMB3;AKT1
Hepatitis C_Homo sapiens_hsa05160	7/133	0.208498	0.442422	0.354566	0.71186	1.29224	-1.05381	NFKBIA;PPP2CA;MAPK11;PPP2CB;AKT1;MAPK14;EGFR
Calcium signaling pathway_Homo sapiens_hsa04020	8/180	0.329241	0.565342	0.513788	0.840161	1.84841	-1.0542	ITPKB;PRKCB;PDE1A;VDAC3;ATP2A2;ADCY1;CALM1;EGFR
Tuberculosis_Homo sapiens_hsa05152	8/178	0.318417	0.555797	0.501517	0.833731	1.80111	-1.05789	MAPK11;RAB5C;AKT1;EP300;BCL10;MAPK14;CALM1;RHOA
Glutamatergic synapse_Homo sapiens_hsa04724	5/114	0.397545	0.646266	0.546344	0.853867	2.42407	-1.05821	PRKCB;GNAI3;ADCY1;GNB5;SLC38A3
Cysteine and methionine metabolism_Homo sapiens_hsa00270	5/45	0.022807	0.126652	0.0535629	0.332655	0.520669	-1.07587	GCLC;GOT1;GSS;CTH;SRM
Non-small cell lung cancer_Homo sapiens_hsa05223	5/56	0.0517672	0.204716	0.105245	0.459762	0.679254	-1.07739	PRKCB;RASSF5;AKT1;STK4;EGFR
Non-alcoholic fatty liver disease (NAFLD)_Homo sapiens_hsa04932	7/151	0.307948	0.544563	0.476743	0.807986	1.78267	-1.08346	CDC42;AKT1;IRS2;COX7A2;COX6A1;COX7C;MAP3K11
Glycerophospholipid metabolism_Homo sapiens_hsa00564	4/95	0.453172	0.683687	0.58694	0.856579	2.99837	-1.14015	LPGAT1;GPD2;MBOAT1;PLD3
Cholinergic synapse_Homo sapiens_hsa04725	5/111	0.37586	0.616978	0.523412	0.84442	2.45032	-1.18332	PRKCB;GNAI3;AKT1;ADCY1;GNB5
Colorectal cancer_Homo sapiens_hsa05210	5/62	0.0737751	0.254863	0.140958	0.498101	0.871095	-1.19081	TCF7L2;TCF7;AKT1;RHOA;TGFBR1
Valine, leucine and isoleucine degradation_Homo sapiens_hsa00280	1/48	0.830423	0.887809	0.873437	0.943645	10.0318	-1.19377	ACAT2
Pathogenic Escherichia coli infection_Homo sapiens_hsa05130	5/55	0.0485293	0.20105	0.0997823	0.449021	0.744197	-1.19384	CDC42;YWHAQ;ARPC1A;ARPC5;RHOA
Hypertrophic cardiomyopathy (HCM)_Homo sapiens_hsa05410	3/83	0.583392	0.769017	0.694134	0.901338	4.59939	-1.208	TPM4;DAG1;ATP2A2
Inflammatory mediator regulation of TRP channels_Homo sapiens_hsa04750	6/98	0.14526	0.344662	0.256835	0.600271	1.17489	-1.25148	MAPK11;PPP1CC;PRKCB;ADCY1;MAPK14;CALM1
Glioma_Homo sapiens_hsa05214	5/65	0.0864153	0.278449	0.160558	0.50198	0.982286	-1.25587	PRKCB;AKT1;CALM1;EGFR;IGF1R
Ether lipid metabolism_Homo sapiens_hsa00565	1/45	0.810509	0.881429	0.856304	0.943645	10.0866	-1.27304	PLD3
Toxoplasmosis_Homo sapiens_hsa05145	6/118	0.256977	0.493168	0.40295	0.720342	1.82832	-1.29245	NFKBIA;MAPK11;LAMB3;GNAI3;AKT1;MAPK14
Drug metabolism - other enzymes_Homo sapiens_hsa00983	1/46	0.817394	0.882955	0.862257	0.943645	10.3905	-1.29342	UCK2
Toll-like receptor signaling pathway_Homo sapiens_hsa04620	5/106	0.339728	0.567824	0.484153	0.815251	2.31237	-1.30867	NFKBIA;MAPK11;AKT1;MAPK14;MAP2K7
Vascular smooth muscle contraction_Homo sapiens_hsa04270	6/120	0.26928	0.502015	0.417802	0.741812	1.90094	-1.30999	PPP1CC;PRKCB;ADCY1;CALM1;PPP1R12C;RHOA
Proteasome_Homo sapiens_hsa03050	1/44	0.803366	0.881429	0.850094	0.943645	10.4263	-1.31591	PSMD4
Retrograde endocannabinoid signaling_Homo sapiens_hsa04723	6/101	0.160397	0.367224	0.278008	0.609749	1.32118	-1.32353	MAPK11;PRKCB;GNAI3;ADCY1;GNB5;MAPK14
Pancreatic cancer_Homo sapiens_hsa05212	5/66	0.090865	0.282331	0.167327	0.50198	1.05587	-1.33533	CDC42;RALA;AKT1;TGFBR1;EGFR
Dilated cardiomyopathy_Homo sapiens_hsa05414	4/90	0.41254	0.648631	0.545536	0.853867	3.09616	-1.3403	TPM4;DAG1;ATP2A2;ADCY1
Amoebiasis_Homo sapiens_hsa05146	5/100	0.296783	0.534537	0.435689	0.758099	2.14821	-1.34555	COL1A1;RAB5C;LAMB3;PRKCB;ADCY1
Type I diabetes mellitus_Homo sapiens_hsa04940	1/43	0.795953	0.881429	0.843616	0.943645	10.6792	-1.34783	HLA-B
Antigen processing and presentation_Homo sapiens_hsa04612	3/77	0.532306	0.730592	0.646191	0.870674	4.32614	-1.35797	PDIA3;CD4;HLA-B
Fatty acid degradation_Homo sapiens_hsa00071	1/44	0.803366	0.881429	0.850094	0.943645	10.8556	-1.37009	ACAT2
NF-kappa B signaling pathway_Homo sapiens_hsa04064	5/93	0.248009	0.491143	0.378054	0.720342	1.92695	-1.3701	NFKBIA;PARP1;PRKCB;BCL10;MAP3K14
Melanoma_Homo sapiens_hsa05218	5/71	0.114822	0.318814	0.202749	0.539974	1.2061	-1.37875	AKT1;MET;EGFR;FGFR1;IGF1R
Viral myocarditis_Homo sapiens_hsa05416	2/59	0.63596	0.805755	0.722767	0.907144	6.52007	-1.40817	DAG1;HLA-B
Circadian entrainment_Homo sapiens_hsa04713	5/95	0.261746	0.498655	0.394583	0.720342	2.0533	-1.42877	PRKCB;GNAI3;ADCY1;GNB5;CALM1
Pancreatic secretion_Homo sapiens_hsa04972	5/96	0.26868	0.502015	0.402836	0.720342	2.07678	-1.43117	RAP1B;PRKCB;ATP2A2;ADCY1;RHOA
Porphyrin and chlorophyll metabolism_Homo sapiens_hsa00860	1/42	0.788261	0.879215	0.83686	0.943645	11.181	-1.43929	ALAD
Graft-versus-host disease_Homo sapiens_hsa05332	1/41	0.78028	0.874048	0.829813	0.942699	10.9845	-1.47874	HLA-B
Chronic myeloid leukemia_Homo sapiens_hsa05220	5/73	0.125169	0.320286	0.217578	0.567879	1.3371	-1.52235	NFKBIA;MECOM;AKT1;CRK;TGFBR1
PPAR signaling pathway_Homo sapiens_hsa03320	3/69	0.459086	0.688629	0.574423	0.856579	4.16892	-1.55523	FADS2;ME1;SLC27A4
Tryptophan metabolism_Homo sapiens_hsa00380	1/40	0.771998	0.872258	0.822462	0.942699	11.4284	-1.56192	ACAT2
B cell receptor signaling pathway_Homo sapiens_hsa04662	5/73	0.125169	0.320286	0.217578	0.567879	1.40359	-1.59805	NFKBIA;PRKCB;AKT1;BCL10;RASGRP3
Primary immunodeficiency_Homo sapiens_hsa05340	1/37	0.745236	0.856857	0.798457	0.942699	10.8395	-1.67453	CD4
Pertussis_Homo sapiens_hsa05133	5/75	0.135929	0.34089	0.232733	0.579536	1.57847	-1.69874	MAPK11;GNAI3;MAPK14;CALM1;RHOA
Amphetamine addiction_Homo sapiens_hsa05031	3/67	0.440009	0.668788	0.555131	0.856579	4.23503	-1.7037	PPP1CC;PRKCB;CALM1
Aldosterone synthesis and secretion_Homo sapiens_hsa04925	4/81	0.33815	0.567824	0.466115	0.795137	3.03877	-1.71977	MC2R;PRKCB;ADCY1;CALM1
Allograft rejection_Homo sapiens_hsa05330	1/38	0.754488	0.859919	0.806798	0.942699	11.5048	-1.73627	HLA-B
Regulation of autophagy_Homo sapiens_hsa04140	1/39	0.763405	0.866299	0.814795	0.942699	12.1488	-1.74366	GABARAPL1
African trypanosomiasis_Homo sapiens_hsa05143	1/35	0.725674	0.849463	0.780683	0.934671	11.1399	-1.81749	PRKCB
Renin secretion_Homo sapiens_hsa04924	3/64	0.41093	0.648631	0.525245	0.84442	4.21348	-1.82398	PDE1A;GNAI3;CALM1
Fc epsilon RI signaling pathway_Homo sapiens_hsa04664	4/68	0.232616	0.474318	0.344478	0.707944	2.45836	-1.83363	MAPK11;AKT1;MAPK14;MAP2K7
Adipocytokine signaling pathway_Homo sapiens_hsa04920	4/70	0.248394	0.491143	0.363411	0.720342	2.58949	-1.84118	NFKBIA;AKT1;IRS2;CAMKK2
Cardiac muscle contraction_Homo sapiens_hsa04260	5/78	0.152802	0.354956	0.255999	0.600271	1.78154	-1.84525	TPM4;ATP2A2;COX7A2;COX6A1;COX7C
Prolactin signaling pathway_Homo sapiens_hsa04917	4/72	0.264394	0.500049	0.382324	0.720342	2.66388	-1.8462	SOCS2;MAPK11;AKT1;MAPK14
Gastric acid secretion_Homo sapiens_hsa04971	4/74	0.280577	0.512102	0.401175	0.720342	2.8299	-1.89386	PRKCB;GNAI3;ADCY1;CALM1
Leishmaniasis_Homo sapiens_hsa05140	4/73	0.272465	0.504349	0.391759	0.720342	2.76846	-1.89497	NFKBIA;MAPK11;PRKCB;MAPK14
Inositol phosphate metabolism_Homo sapiens_hsa00562	4/71	0.256368	0.493168	0.372872	0.720342	2.73157	-1.93096	ITPKB;PI4K2B;PI4KB;MTMR4
Synaptic vesicle cycle_Homo sapiens_hsa04721	3/63	0.401131	0.646266	0.515041	0.840161	4.44033	-1.9384	ATP6V1A;CLTA;AP2M1
Vibrio cholerae infection_Homo sapiens_hsa05110	2/51	0.55638	0.748532	0.648186	0.870674	6.72307	-1.94728	ATP6V1A;SEC61B
Amyotrophic lateral sclerosis (ALS)_Homo sapiens_hsa05014	2/51	0.55638	0.748532	0.648186	0.870674	6.78752	-1.96594	MAPK11;MAPK14
Tyrosine metabolism_Homo sapiens_hsa00350	1/35	0.725674	0.849463	0.780683	0.934671	12.435	-2.02877	GOT1
Arrhythmogenic right ventricular cardiomyopathy (ARVC)_Homo sapiens_hsa05412	4/74	0.280577	0.512102	0.401175	0.720342	3.08453	-2.06427	TCF7L2;TCF7;DAG1;ATP2A2
Ovarian steroidogenesis_Homo sapiens_hsa04913	2/50	0.545605	0.741682	0.637825	0.870674	6.95673	-2.07891	ADCY1;IGF1R
Longevity regulating pathway - multiple species_Homo sapiens_hsa04213	4/64	0.201875	0.432517	0.306737	0.650881	2.53557	-2.12514	AKT1;IRS2;ADCY1;IGF1R
SNARE interactions in vesicular transport_Homo sapiens_hsa04130	1/34	0.715337	0.84865	0.771219	0.931889	13.0378	-2.13962	VAMP3
Malaria_Homo sapiens_hsa05144	2/49	0.534648	0.730592	0.627226	0.870674	6.84	-2.14707	SDC1;MET
Galactose metabolism_Homo sapiens_hsa00052	2017-01-30	0.669953	0.820928	0.729113	0.907144	10.889	-2.14862	B4GALT2
Cocaine addiction_Homo sapiens_hsa05030	2/49	0.534648	0.730592	0.627226	0.870674	6.92804	-2.17471	GNAI3;CDK5R1
Glycolysis / Gluconeogenesis_Homo sapiens_hsa00010	4/67	0.224821	0.465701	0.335019	0.703121	2.84748	-2.17607	PKM;PGAM1;PGK1;PGAM4
N-Glycan biosynthesis_Homo sapiens_hsa00510	2/49	0.534648	0.730592	0.627226	0.870674	6.96495	-2.1863	B4GALT2;DOLPP1
Fatty acid metabolism_Homo sapiens_hsa01212	2/48	0.523511	0.730592	0.616389	0.870674	6.99399	-2.19541	FADS2;ACAT2
Intestinal immune network for IgA production_Homo sapiens_hsa04672	2/48	0.523511	0.730592	0.616389	0.870674	7.08025	-2.22249	CXCR4;MAP3K14
Fructose and mannose metabolism_Homo sapiens_hsa00051	1/32	0.693483	0.830271	0.751051	0.911741	12.1779	-2.26513	PFKFB3
Propanoate metabolism_Homo sapiens_hsa00640	1/32	0.693483	0.830271	0.751051	0.911741	12.4554	-2.31675	ACAT2
Sphingolipid metabolism_Homo sapiens_hsa00600	2/47	0.512196	0.730509	0.605313	0.870674	7.44111	-2.33661	SPTLC2;SGPP1
Carbohydrate digestion and absorption_Homo sapiens_hsa04973	2/45	0.489042	0.709111	0.58244	0.856579	6.84748	-2.35377	PRKCB;AKT1
Endometrial cancer_Homo sapiens_hsa05213	4/52	0.118955	0.320074	0.198162	0.533199	2.07145	-2.3598	TCF7L2;TCF7;AKT1;EGFR
Regulation of lipolysis in adipocytes_Homo sapiens_hsa04923	4/56	0.14474	0.344662	0.233147	0.579536	2.28549	-2.43448	GNAI3;AKT1;IRS2;ADCY1
Mucin type O-Glycan biosynthesis_Homo sapiens_hsa00512	2017-01-31	0.681935	0.824649	0.740313	0.907144	12.7949	-2.46682	GALNT1
NOD-like receptor signaling pathway_Homo sapiens_hsa04621	3/57	0.341565	0.567824	0.451542	0.77959	4.39179	-2.4855	NFKBIA;MAPK11;MAPK14
Notch signaling pathway_Homo sapiens_hsa04330	4/48	0.0954011	0.291194	0.164988	0.50198	2.03131	-2.50616	EP300;MAML3;PSEN1;RBPJ
Citrate cycle (TCA cycle)_Homo sapiens_hsa00020	2017-01-30	0.669953	0.820928	0.729113	0.907144	12.9107	-2.54754	IDH1
Legionellosis_Homo sapiens_hsa05134	3/55	0.321553	0.555797	0.429621	0.752557	4.35404	-2.55736	EEF1A1;NFKBIA;HBS1L
beta-Alanine metabolism_Homo sapiens_hsa00410	2017-01-31	0.681935	0.824649	0.740313	0.907144	13.3697	-2.57764	SRM
Acute myeloid leukemia_Homo sapiens_hsa05221	4/57	0.151504	0.354956	0.242122	0.596169	2.49322	-2.58238	TCF7L2;TCF7;EIF4EBP1;AKT1
Homologous recombination_Homo sapiens_hsa03440	2017-01-29	0.65752	0.817105	0.717431	0.907144	12.9176	-2.6092	RPA1
Glyoxylate and dicarboxylate metabolism_Homo sapiens_hsa00630	2017-01-28	0.644619	0.808873	0.705248	0.906747	12.4712	-2.6453	ACAT2
Lysine degradation_Homo sapiens_hsa00310	4/52	0.118955	0.320074	0.198162	0.533199	2.32364	-2.6471	SETD8;SETD1B;DOT1L;ACAT2
Nicotinate and nicotinamide metabolism_Homo sapiens_hsa00760	2017-01-29	0.65752	0.817105	0.717431	0.907144	13.1203	-2.65015	NADK
Vasopressin-regulated water reabsorption_Homo sapiens_hsa04962	2/44	0.477209	0.695819	0.570644	0.856579	7.32424	-2.65625	RAB5C;ARHGDIA
ABC transporters_Homo sapiens_hsa02010	2/44	0.477209	0.695819	0.570644	0.856579	7.36498	-2.67102	ABCA2;ABCA13
Basal cell carcinoma_Homo sapiens_hsa05217	3/55	0.321553	0.555797	0.429621	0.752557	4.6193	-2.71315	TCF7L2;TCF7;GLI1
Arginine and proline metabolism_Homo sapiens_hsa00330	4/50	0.106883	0.303222	0.18132	0.515922	2.28599	-2.72785	GOT1;P4HA3;ODC1;SRM
Bladder cancer_Homo sapiens_hsa05219	2/41	0.440734	0.668788	0.533829	0.84442	6.87401	-2.76533	MMP9;EGFR
Hedgehog signaling pathway_Homo sapiens_hsa04340	4/50	0.106883	0.303222	0.18132	0.515922	2.32302	-2.77204	CSNK1G3;CSNK1D;GLI1;CSNK1G1
Butanoate metabolism_Homo sapiens_hsa00650	2017-01-28	0.644619	0.808873	0.705248	0.906747	13.1655	-2.79258	ACAT2
DNA replication_Homo sapiens_hsa03030	4/36	0.040301	0.184536	0.0807381	0.401397	1.68797	-2.85252	POLE4;RFC1;RPA1;DNA2
Glycosphingolipid biosynthesis - lacto and neolacto series_Homo sapiens_hsa00601	2017-04-26	0.0135666	0.0907917	0.0331976	0.262563	1.19065	-2.85658	B4GALT2;B3GNT2;FUT1;FUT4
Aldosterone-regulated sodium reabsorption_Homo sapiens_hsa04960	2/39	0.415652	0.649613	0.508116	0.839355	6.84171	-2.95137	PRKCB;SGK1
Fatty acid elongation_Homo sapiens_hsa00062	2017-01-25	0.602932	0.786827	0.665465	0.881657	12.447	-2.98414	ELOVL4
Fat digestion and absorption_Homo sapiens_hsa04975	2/41	0.440734	0.668788	0.533829	0.84442	7.52749	-3.02822	ACAT2;SLC27A4
Phototransduction_Homo sapiens_hsa04744	2017-01-27	0.631233	0.803668	0.69254	0.901338	13.9386	-3.04655	CALM1
Endocrine and other factor-regulated calcium reabsorption_Homo sapiens_hsa04961	3/47	0.242169	0.489969	0.339478	0.703204	4.27669	-3.05105	PRKCB;CLTA;AP2M1
Type II diabetes mellitus_Homo sapiens_hsa04930	3/48	0.251953	0.493168	0.350881	0.71186	4.41485	-3.12088	SOCS2;PKM;IRS2
alpha-Linolenic acid metabolism_Homo sapiens_hsa00592	2017-01-25	0.602932	0.786827	0.665465	0.881657	13.5639	-3.25191	FADS2
Collecting duct acid secretion_Homo sapiens_hsa04966	2017-01-27	0.631233	0.803668	0.69254	0.901338	14.968	-3.27153	ATP6V1A
Proximal tubule bicarbonate reclamation_Homo sapiens_hsa04964	2017-01-23	0.572463	0.75844	0.636014	0.870674	13.4954	-3.73137	SLC38A3
Protein export_Homo sapiens_hsa03060	2017-01-23	0.572463	0.75844	0.636014	0.870674	13.724	-3.79457	SEC61B
Thyroid cancer_Homo sapiens_hsa05216	2017-03-29	0.0863916	0.278449	0.143142	0.498101	3.00138	-3.83732	TCF7L2;TFG;TCF7
Biosynthesis of unsaturated fatty acids_Homo sapiens_hsa01040	2017-01-23	0.572463	0.75844	0.636014	0.870674	14.1913	-3.92376	FADS2
Alanine, aspartate and glutamate metabolism_Homo sapiens_hsa00250	2/35	0.363893	0.601114	0.454014	0.77959	8.04	-4.09212	GOT1;ADSS
Dorso-ventral axis formation_Homo sapiens_hsa04320	2017-02-27	0.256221	0.493168	0.336744	0.703121	6.47899	-4.58003	EGFR;CPEB4
Other types of O-glycan biosynthesis_Homo sapiens_hsa00514	2017-03-31	0.100889	0.292737	0.162963	0.50198	3.79192	-4.6583	B4GALT2;GXYLT1;FUT4
Glycine, serine and threonine metabolism_Homo sapiens_hsa00260	3/40	0.176001	0.38929	0.259887	0.600271	4.97932	-4.69765	PGAM1;CTH;PGAM4
Steroid biosynthesis_Homo sapiens_hsa00100	2017-01-20	0.522325	0.730592	0.586925	0.856579	14.9697	-4.699	SQLE
Pyruvate metabolism_Homo sapiens_hsa00620	3/40	0.176001	0.38929	0.259887	0.600271	5.12256	-4.83278	PKM;ME1;ACAT2
Base excision repair_Homo sapiens_hsa03410	3/33	0.11628	0.319464	0.183545	0.515922	4.3314	-4.94261	POLE4;PARP1;POLL
Arginine biosynthesis_Homo sapiens_hsa00220	2017-01-20	0.522325	0.730592	0.586925	0.856579	17.9085	-5.62148	GOT1
Glycosylphosphatidylinositol(GPI)-anchor biosynthesis_Homo sapiens_hsa00563	2017-02-25	0.229089	0.470806	0.306087	0.650881	7.72814	-5.82169	PIGO;PIGA
Circadian rhythm_Homo sapiens_hsa04710	2/30	0.296965	0.534537	0.381908	0.720342	9.3569	-5.86074	CSNK1D;NPAS2
Phenylalanine metabolism_Homo sapiens_hsa00360	2017-01-17	0.466317	0.691527	0.531239	0.84442	16.6607	-6.14535	GOT1
Glycosaminoglycan biosynthesis - heparan sulfate / heparin_Homo sapiens_hsa00534	2017-02-24	0.215593	0.453788	0.290652	0.632169	7.86348	-6.21313	XYLT2;HS2ST1
Glycosaminoglycan degradation_Homo sapiens_hsa00531	2017-01-19	0.50434	0.727253	0.569137	0.856579	19.5623	-6.23021	SGSH
Terpenoid backbone biosynthesis_Homo sapiens_hsa00900	2017-03-22	0.0437596	0.19358	0.0815098	0.401397	4.17998	-6.86379	RCE1;ACAT2;DHDDS
Mismatch repair_Homo sapiens_hsa03430	2017-02-23	0.202173	0.432517	0.275176	0.609749	8.85805	-7.42422	RFC1;RPA1
Glycosaminoglycan biosynthesis - chondroitin sulfate / dermatan sulfate_Homo sapiens_hsa00532	2017-02-20	0.16263	0.369099	0.228756	0.579536	7.91105	-7.88486	CSGALNACT1;XYLT2
Ubiquinone and other terpenoid-quinone biosynthesis_Homo sapiens_hsa00130	2017-01-11	0.333863	0.567824	0.396432	0.720342	14.3483	-8.12032	VKORC1
Glycosphingolipid biosynthesis - ganglio series_Homo sapiens_hsa00604	2017-01-15	0.425381	0.656949	0.49002	0.819841	20.1962	-8.48541	SLC33A1
2-Oxocarboxylic acid metabolism_Homo sapiens_hsa01210	2017-02-17	0.124781	0.320286	0.182995	0.515922	7.89722	-8.99132	GOT1;IDH1
Folate biosynthesis_Homo sapiens_hsa00790	2017-02-14	0.0895622	0.281635	0.138903	0.498101	8.18927	-10.377	GCH1;ALPI
Glycosphingolipid biosynthesis - globo series_Homo sapiens_hsa00603	2017-02-14	0.0895622	0.281635	0.138903	0.498101	8.71587	-11.0442	B3GALNT1;FUT1
Glycosaminoglycan biosynthesis - keratan sulfate_Homo sapiens_hsa00533	2017-02-15	0.100944	0.292737	0.153342	0.498101	9.24956	-11.3629	B4GALT2;B3GNT2
Non-homologous end-joining_Homo sapiens_hsa03450	2017-02-13	0.0785968	0.262997	0.124787	0.498101	8.51966	-11.379	XRCC5;POLL
Selenocompound metabolism_Homo sapiens_hsa00450	2017-02-17	0.124781	0.320286	0.182995	0.515922	10.5755	-12.0407	CTH;SEPHS2
Synthesis and degradation of ketone bodies_Homo sapiens_hsa00072	2017-01-10	0.308795	0.544563	0.370475	0.720342	22.7267	-13.8126	ACAT2
Sulfur metabolism_Homo sapiens_hsa00920	2017-01-10	0.308795	0.544563	0.370475	0.720342	24.2042	-14.7106	SQRDL
Vitamin B6 metabolism_Homo sapiens_hsa00750	2017-01-06	0.198739	0.432257	0.255036	0.600271	21.25	-17.8231	PDXP
Phenylalanine, tyrosine and tryptophan biosynthesis_Homo sapiens_hsa00400	2017-01-05	0.168593	0.379334	0.223021	0.576322	23.5027	-22.7821	GOT1

## Sheet: Sheet2
Term		P-value	Adjusted P-value	Old P-value	Old Adjusted P-value	Z-score	Combined Score	Genes
breast_cancer		0.0795021	0.780786	0.0400556	0.558067	-1.44564	0.357729	RB1CC1;AKT1;PPM1D
anomalies		0.0785968	0.780786	0.0519978	0.558067	-1.33816	0.331133	EYA1;RUNX2
diabetes_mellitus,_type_2		0.108478	0.780786	0.0544455	0.558067	-1.0915	0.270096	TCF7L2;GPD2;IRS2
ovarian_cancer		0.0785968	0.780786	0.0519978	0.558067	-0.897652	0.222128	SEPT9;AKT1
cataract		0.242169	0.780786	0.126285	0.589692	-0.4333	0.107222	EYA1;FTL;PITX3
autism		0.149783	0.780786	0.0946948	0.589692	-0.224582	0.0555738	MECP2;MET
lymphoma		0.188854	0.780786	0.118806	0.589692	0.0866914	-0.0214521	BCL10;PAX5
spastic_paraplegia		0.323955	0.780786	0.207241	0.589692	0.232676	-0.0575767	SLC33A1;NIPA1
mental_retardation		0.397545	0.780786	0.171097	0.589692	1.27181	-0.314714	MECP2;GDI1;ZDHHC9;BRWD3;CUL4B
deafness		0.914696	0.914696	0.785678	0.785678	7.05372	-0.628931	TIMM8A;MYH9
colorectal_cancer		0.428266	0.780786	0.282061	0.589692	3.45553	-0.855085	AKT1;EP300
diabetes		0.514512	0.780786	0.307893	0.589692	3.55982	-0.880893	TCF7L2;GPD2;IRS2
diabetes_mellitus		0.626657	0.780786	0.445869	0.629611	4.57415	-1.13189	TCF7L2;IRS2
anemia		0.654018	0.780786	0.471388	0.629611	5.12155	-1.26735	GCLC;GSS
leukemia		0.779769	0.807968	0.602252	0.642356	6.18017	-1.31782	SEPT9;MYB
ehlers-danlos		0.333863	0.780786	0.262192	0.589692	6.6581	-1.64757	COL1A1
cardiomyopathy		0.788261	0.807968	0.666874	0.683546	7.76881	-1.65657	PSEN1
dementia		0.358024	0.780786	0.280719	0.589692	7.01889	-1.73685	PSEN1
celiac_disease		0.403752	0.780786	0.31642	0.589692	7.13726	-1.76614	MYO9B
fibrosis		0.358024	0.780786	0.280719	0.589692	7.39183	-1.82914	KIF21A
blood		0.735636	0.793712	0.611021	0.642356	8.24331	-1.90449	CD44
ectodermal_dysplasia		0.333863	0.780786	0.262192	0.589692	7.7941	-1.92868	NFKBIA
epidermolysis_bullosa		0.38131	0.780786	0.298792	0.589692	7.8571	-1.94427	LAMB3
dystonia		0.485679	0.780786	0.3827	0.604768	7.86101	-1.94524	GCH1
cardiomyopathy,_dilated		0.704612	0.780786	0.57976	0.642356	7.91906	-1.9596	PSEN1
disorder_of_glycosylation		0.50434	0.780786	0.398262	0.604768	8.05019	-1.99205	RFT1
microcephaly		0.403752	0.780786	0.31642	0.589692	8.15697	-2.01848	ASPM
alzheimer_disease		0.617344	0.780786	0.496954	0.629611	8.22798	-2.03605	PSEN1
lateral_sclerosis		0.50434	0.780786	0.398262	0.604768	8.24069	-2.03919	VAPB
lung_cancer		0.539658	0.780786	0.428244	0.627072	8.28494	-2.05014	EGFR
muscular_dystrophy		0.704612	0.780786	0.57976	0.642356	8.29811	-2.0534	SEPN1
long_qt_syndrome		0.358024	0.780786	0.280719	0.589692	8.39745	-2.07798	KCNH2
hypogonadism		0.425381	0.780786	0.333615	0.594704	8.45407	-2.09199	FGFR1
osteoporosis		0.333863	0.780786	0.262192	0.589692	8.52364	-2.10921	COL1A1
systemic_lupus_erythematosus		0.644619	0.780786	0.522116	0.629611	8.56251	-2.11883	CD4
encephalopathy		0.403752	0.780786	0.31642	0.589692	8.5937	-2.12655	MECP2
immunodeficiency		0.644619	0.780786	0.522116	0.629611	8.82654	-2.18416	NFKBIA
charcot-marie-tooth_disease		0.631233	0.780786	0.509693	0.629611	8.86612	-2.19396	NDRG1
adenoma		0.403752	0.780786	0.31642	0.589692	8.87461	-2.19606	ODC1
myocardial_infarction		0.446226	0.780786	0.350386	0.598576	8.91298	-2.20555	GCLC
schizophrenia		0.669953	0.780786	0.546046	0.639654	8.98757	-2.22401	AKT1
